# Supplementary material for: (η5-Cyclo­penta­dien­yl)(η6-mesitylamine)ruthenium(II) hexa­fluorido­phosphate
Source: Acta Crystallogr Sect E Struct Rep Online. 2009 May 14;65(Pt 6):m631. doi: 10.1107/S1600536809016894 (PMC2969571; doi:10.1107/S1600536809016894)
Supplement: Supplementary file 2 [file e-65-0m631-Isup2.hkl]

# 
# h,k,l, Fc-squared, Fo-squared, sigma(Fo-squared) and status flag 
# 
data_I
_shelx_title ' [Ru(Cp)(eta6-C6H2(CH3)3NH2)]PF6 at 173K' 
_shelx_refln_list_code          4 
_shelx_F_calc_maximum      357.14 
_exptl_crystal_F_000       888.00 
_reflns_d_resolution_high  0.7104 
 
loop_ 
 _symmetry_equiv_pos_as_xyz 
 'x, y, z' 
 '-x+1/2, -y, z+1/2' 
 '-x, y+1/2, -z+1/2' 
 'x+1/2, -y+1/2, -z' 
 
_cell_length_a     7.5119 
_cell_length_b    10.2047 
_cell_length_c    21.1818 
_cell_angle_alpha  90.000 
_cell_angle_beta   90.000 
_cell_angle_gamma  90.000 
 
_shelx_F_squared_multiplier     1.000 
 
loop_ 
 _refln_index_h 
 _refln_index_k 
 _refln_index_l 
 _refln_F_squared_calc 
 _refln_F_squared_meas 
 _refln_F_squared_sigma 
 _refln_observed_status 
   2   0   0     3711.13     4046.88     49.19 o 
   4   0   0    15571.92    16434.48    194.20 o 
   6   0   0      840.95      792.28     15.49 o 
   8   0   0     1067.11     1161.66     32.15 o 
  10   0   0       10.61        8.21      7.23 o 
   1   1   0    17833.96    19407.96    169.09 o 
   2   1   0      473.88      490.83      5.88 o 
   3   1   0     6796.02     6583.00     56.16 o 
   4   1   0     2675.17     2829.13     26.42 o 
   5   1   0      768.31      756.53      9.91 o 
   7   1   0     1262.96     1388.98     21.18 o 
   8   1   0       14.80       17.34      4.74 o 
   9   1   0      441.48      434.82     13.70 o 
  10   1   0        6.11       23.32      5.70 o 
   0   2   0   111889.81   107111.43   6783.59 o 
   1   2   0     7122.37     7476.53     62.37 o 
   2   2   0        0.23       -0.70      1.28 o 
   4   2   0    24153.81    25193.89    220.70 o 
   5   2   0      526.72      592.29      8.87 o 
   6   2   0      488.84      456.28     11.12 o 
   7   2   0      109.26      111.71      8.00 o 
   8   2   0     1936.98     2031.51     33.28 o 
   9   2   0        3.45       23.31      5.79 o 
  10   2   0        4.14        5.47      4.72 o 
   1   3   0    13960.36    14052.06    116.25 o 
   2   3   0      396.75      329.48      4.72 o 
   3   3   0     6849.36     6735.33     57.96 o 
   4   3   0     2401.42     2516.80     24.22 o 
   5   3   0       59.64       46.12      2.83 o 
   6   3   0       81.07       96.08      4.26 o 
   7   3   0     1037.61     1087.35     18.07 o 
   8   3   0      179.56      196.88     12.54 o 
   9   3   0      596.94      593.72     18.80 o 
  10   3   0      125.75      169.60      9.79 o 
   0   4   0     4689.58     4251.26     52.10 o 
   1   4   0     1369.83     1230.77     12.19 o 
   2   4   0      132.82      127.69      3.17 o 
   3   4   0      784.94      867.35     10.13 o 
   4   4   0    10203.09    10160.96     87.04 o 
   5   4   0      821.45      888.46     11.48 o 
   6   4   0        0.71        5.69      2.59 o 
   7   4   0        8.18       16.07      3.70 o 
   8   4   0     1975.17     1936.45     32.08 o 
   9   4   0      157.50      182.99     14.97 o 
  10   4   0       13.59       30.86      7.15 o 
   1   5   0     1644.31     1526.97     15.20 o 
   2   5   0     2076.42     1954.46     19.12 o 
   3   5   0     5183.09     4991.02     44.53 o 
   4   5   0      107.54      103.45      3.99 o 
   5   5   0      361.72      327.77      7.27 o 
   6   5   0     1098.39     1053.43     16.29 o 
   7   5   0     2547.23     2490.37     31.27 o 
   8   5   0      438.00      425.11     14.48 o 
   9   5   0       53.30       45.11     11.88 o 
   0   6   0     5743.23     5734.44     71.16 o 
   1   6   0     1753.25     1675.63     16.92 o 
   2   6   0       92.82       88.38      3.23 o 
   3   6   0        8.59       19.22      2.54 o 
   4   6   0     1325.14     1350.72     15.55 o 
   5   6   0      863.87      857.84     12.30 o 
   6   6   0        0.73        3.35      3.51 o 
   7   6   0       40.94       63.40      5.79 o 
   8   6   0      540.32      529.21     18.74 o 
   9   6   0      193.40      208.81     14.79 o 
   1   7   0      711.69      739.27      9.96 o 
   2   7   0     9247.74     9385.34     81.13 o 
   3   7   0     5506.44     5615.84     50.78 o 
   4   7   0      545.90      541.54      9.52 o 
   5   7   0        4.21       21.77      4.17 o 
   6   7   0     1002.06      918.51     19.66 o 
   7   7   0      398.11      371.33     12.55 o 
   8   7   0        1.83        2.05      4.73 o 
   9   7   0       48.17       43.19      8.63 o 
   0   8   0      276.52      256.06      7.40 o 
   1   8   0     2425.23     2580.09     25.63 o 
   2   8   0        0.29        4.87      2.56 o 
   4   8   0      507.76      489.90     10.63 o 
   5   8   0     1107.38     1100.05     18.63 o 
   6   8   0       26.18       34.67      5.49 o 
   7   8   0      155.59      160.57      9.08 o 
   8   8   0      200.97      207.50     11.30 o 
   1   9   0      233.93      270.02      7.51 o 
   2   9   0     9432.08     9754.41    100.66 o 
   3   9   0      555.83      541.37     11.28 o 
   4   9   0      769.39      723.40     26.33 o 
   5   9   0       66.96       74.01     10.44 o 
   6   9   0      599.64      568.53     15.33 o 
   7   9   0       26.23       42.56      7.14 o 
   8   9   0        9.81       11.96      5.36 o 
   0  10   0       66.34       61.25      9.46 o 
   1  10   0     1353.30     1427.51     28.03 o 
   2  10   0      581.53      558.99     13.51 o 
   3  10   0      340.46      376.27     12.42 o 
   4  10   0       16.78       28.50      4.35 o 
   5  10   0      710.47      691.16     18.27 o 
   6  10   0        0.16        3.71      4.44 o 
   7  10   0      200.34      170.74      9.60 o 
   1  11   0        2.24        8.70      5.43 o 
   2  11   0     3377.72     3491.19     55.22 o 
   3  11   0       60.51       65.00      7.43 o 
   4  11   0      261.55      217.18     11.76 o 
   5  11   0      161.50      154.35     10.89 o 
   6  11   0     1252.54     1167.21     29.31 o 
   0  12   0        0.01        5.43      7.18 o 
   1  12   0     1363.02     1365.04     29.01 o 
   2  12   0        0.87       -0.35      4.59 o 
   3  12   0      288.28      319.15     18.37 o 
   4  12   0        1.41        0.85      7.04 o 
   5  12   0      491.95      455.80     22.92 o 
   1  13   0        0.74        2.75      5.37 o 
   2  13   0     1520.11     1596.21     48.15 o 
   3  13   0        9.19        7.29      5.46 o 
   4  13   0       30.57       28.65     14.41 o 
   0  14   0      106.02      128.81     14.68 o 
   1  14   0      792.94      856.02     23.19 o 
   2  14   0       38.09       51.29      7.99 o 
   1   0   1      260.32      251.28      3.36 o 
   2   0   1      542.27      454.75      5.17 o 
   3   0   1     2637.68     2531.56     23.02 o 
   4   0   1     1808.31     1786.17     17.78 o 
   5   0   1     2374.63     2315.66     23.04 o 
   6   0   1      829.44      814.86     11.76 o 
   7   0   1     1403.35     1373.88     21.12 o 
   8   0   1        7.45        9.24      5.24 o 
   9   0   1      874.03      971.81     21.12 o 
  10   0   1      443.15      445.08     14.38 o 
 -10   1   1      582.09      612.62     16.93 o 
  -9   1   1      237.76      240.95     10.52 o 
  -8   1   1       52.36       82.98      7.05 o 
  -7   1   1      268.09      299.21      8.83 o 
  -6   1   1     5494.81     5526.35     53.14 o 
  -5   1   1     3004.93     2986.23     28.52 o 
  -4   1   1       35.72       35.79      2.29 o 
  -3   1   1     3422.58     3266.25     29.09 o 
  -2   1   1     9609.12    10234.53     85.20 o 
  -1   1   1    33900.31    35370.79   1059.30 o 
   0   1   1     1986.86     2095.67     36.98 o 
   1   1   1    33832.50    37377.23    815.06 o 
   2   1   1    10062.32    10941.67     91.16 o 
   3   1   1     3445.48     3317.40     29.60 o 
   4   1   1       32.63       39.77      2.44 o 
   5   1   1     3015.81     3038.90     28.96 o 
   6   1   1     5553.79     5686.63     51.55 o 
   7   1   1      259.55      297.47      8.79 o 
   8   1   1       50.91       82.82      6.89 o 
   9   1   1      243.55      266.55     13.75 o 
  10   1   1      578.22      606.31     16.88 o 
 -10   2   1      501.35      520.10     15.54 o 
  -9   2   1      694.14      722.57     18.30 o 
  -8   2   1      265.55      292.19     10.91 o 
  -7   2   1     1270.82     1309.01     20.54 o 
  -6   2   1      349.53      350.15      9.03 o 
  -5   2   1     2682.13     2702.26     27.84 o 
  -4   2   1     2010.15     1952.10     20.54 o 
  -3   2   1     4846.57     4941.96     49.58 o 
  -2   2   1     8383.29     8616.49     72.34 o 
  -1   2   1      540.15      564.19      5.55 o 
   0   2   1      249.84      253.20      3.82 o 
   1   2   1      469.34      477.48      6.52 o 
   2   2   1     8001.07     8202.50     68.81 o 
   3   2   1     4792.21     4904.69     38.28 o 
   4   2   1     2025.24     1964.62     18.57 o 
   5   2   1     2678.47     2703.51     26.37 o 
   6   2   1      323.76      326.94      7.00 o 
   7   2   1     1289.56     1299.47     22.48 o 
   8   2   1      269.70      288.61     10.91 o 
   9   2   1      694.77      693.50     17.39 o 
  10   2   1      493.63      522.20     16.37 o 
 -10   3   1      660.06      679.47     17.91 o 
  -9   3   1      472.40      470.80     18.31 o 
  -8   3   1      206.34      259.44     13.28 o 
  -7   3   1      568.89      590.57     11.94 o 
  -6   3   1     2105.28     2162.42     29.17 o 
  -5   3   1     2013.21     1986.32     22.58 o 
  -4   3   1      579.94      653.72      8.85 o 
  -3   3   1     4947.67     4961.96     43.61 o 
  -2   3   1     6320.49     6471.51     55.22 o 
  -1   3   1     5698.59     5626.36     47.77 o 
   0   3   1      420.74      367.23      4.37 o 
   1   3   1     5642.68     5519.78     55.78 o 
   2   3   1     6410.04     6564.31     55.80 o 
   3   3   1     4934.50     4921.97     43.14 o 
   4   3   1      570.83      651.27      8.68 o 
   5   3   1     2011.00     1940.72     21.27 o 
   6   3   1     2219.55     2284.01     27.76 o 
   7   3   1      581.10      617.77     12.75 o 
   8   3   1      208.87      262.72     10.53 o 
   9   3   1      490.29      479.87     14.35 o 
  10   3   1      671.26      682.41     17.82 o 
 -10   4   1      483.03      461.54     17.80 o 
  -9   4   1      522.54      503.07     21.74 o 
  -8   4   1      559.67      587.32     13.35 o 
  -7   4   1      808.14      795.31     14.35 o 
  -6   4   1      680.01      621.62     10.33 o 
  -5   4   1      581.77      595.89      9.00 o 
  -4   4   1     2754.19     2739.78     26.50 o 
  -3   4   1     2761.71     2804.38     26.31 o 
  -2   4   1     3977.48     3838.76     34.04 o 
  -1   4   1     5183.31     5399.39     46.42 o 
   0   4   1     3614.91     3774.93     32.99 o 
   1   4   1     5234.34     5437.04     46.65 o 
   2   4   1     3950.23     3761.44     33.44 o 
   3   4   1     2793.49     2801.32     26.13 o 
   4   4   1     2772.08     2701.26     25.98 o 
   5   4   1      606.05      615.97     10.16 o 
   6   4   1      632.90      582.99     13.85 o 
   7   4   1      802.77      786.46     22.74 o 
   8   4   1      554.82      564.85     15.02 o 
   9   4   1      501.14      494.08     14.40 o 
  10   4   1      459.26      469.16     16.98 o 
  -9   5   1      187.72      189.93     14.49 o 
  -8   5   1      426.24      422.02     12.72 o 
  -7   5   1      495.88      518.74     16.66 o 
  -6   5   1     2402.65     2447.00     27.16 o 
  -5   5   1     2302.49     2354.72     24.30 o 
  -4   5   1      569.55      594.10      8.60 o 
  -3   5   1     2867.54     2959.11     27.88 o 
  -2   5   1     4634.23     4637.38     41.00 o 
  -1   5   1     2954.80     2968.31     27.10 o 
   0   5   1     1267.71     1161.48     12.03 o 
   1   5   1     2925.00     2908.11     27.03 o 
   2   5   1     4593.93     4517.11     40.07 o 
   3   5   1     2867.77     2900.40     27.41 o 
   4   5   1      532.07      551.22      8.19 o 
   5   5   1     2353.25     2336.64     42.30 o 
   6   5   1     2451.87     2368.59     60.64 o 
   7   5   1      508.13      528.68     14.79 o 
   8   5   1      443.48      454.55     18.81 o 
   9   5   1      196.78      182.42     11.23 o 
  -9   6   1      218.23      236.94     15.12 o 
  -8   6   1      549.33      542.95     16.82 o 
  -7   6   1      797.59      768.74     15.95 o 
  -6   6   1      939.11      891.57     16.63 o 
  -5   6   1      459.78      452.42      9.45 o 
  -4   6   1     2595.83     2572.81     25.77 o 
  -3   6   1     2552.57     2539.85     24.89 o 
  -2   6   1     2754.68     2784.48     26.35 o 
  -1   6   1     3102.34     3089.78     28.69 o 
   0   6   1     4048.89     4351.71     38.91 o 
   1   6   1     3102.83     3104.84     28.73 o 
   2   6   1     2762.13     2800.29     28.94 o 
   3   6   1     2569.24     2557.61     25.08 o 
   4   6   1     2534.86     2524.17     25.35 o 
   5   6   1      425.35      430.52      8.19 o 
   6   6   1      923.78      849.47     14.42 o 
   7   6   1      799.22      763.08     15.83 o 
   8   6   1      546.48      574.47     17.56 o 
   9   6   1      217.67      238.59     14.98 o 
  -9   7   1       83.89       86.66     20.51 o 
  -8   7   1      245.17      240.85     11.73 o 
  -7   7   1      770.46      744.04     18.76 o 
  -6   7   1     1344.43     1330.18     24.96 o 
  -5   7   1     3016.23     2982.89     40.44 o 
  -4   7   1      358.36      388.51      8.93 o 
  -3   7   1      397.87      417.48      7.93 o 
  -2   7   1     3584.43     3548.44     31.08 o 
  -1   7   1     2710.01     2728.53     26.33 o 
   0   7   1     2816.50     2941.87     28.01 o 
   1   7   1     2699.64     2709.10     26.13 o 
   2   7   1     3650.31     3635.84     37.04 o 
   3   7   1      420.07      430.45      7.41 o 
   4   7   1      369.37      406.03      7.45 o 
   5   7   1     3063.98     2999.48     34.67 o 
   6   7   1     1359.81     1360.51     21.97 o 
   7   7   1      766.67      717.03     17.49 o 
   8   7   1      247.35      257.66     11.91 o 
   9   7   1       81.99       79.71     10.27 o 
  -8   8   1      635.75      583.43     17.71 o 
  -7   8   1      338.48      310.82     13.57 o 
  -6   8   1      229.12      191.57      9.42 o 
  -5   8   1      279.60      284.23      8.96 o 
  -4   8   1     1911.73     1822.69     34.22 o 
  -3   8   1     4080.43     4108.43     59.42 o 
  -2   8   1     1518.17     1579.60     19.06 o 
  -1   8   1     2824.94     2840.54     27.85 o 
   0   8   1      175.78      204.98      4.73 o 
   1   8   1     2737.55     2763.69     27.12 o 
   2   8   1     1528.18     1553.12     26.67 o 
   3   8   1     4084.38     4081.84     46.03 o 
   4   8   1     1873.50     1877.82     25.06 o 
   5   8   1      283.37      273.37     10.87 o 
   6   8   1      234.34      209.89      9.62 o 
   7   8   1      332.63      303.59     11.57 o 
   8   8   1      640.80      609.77     33.49 o 
  -8   9   1      224.71      215.71     10.88 o 
  -7   9   1      560.08      549.41     15.65 o 
  -6   9   1      287.05      274.76     10.85 o 
  -5   9   1      981.67      936.82     21.30 o 
  -4   9   1     1049.32     1039.94     22.65 o 
  -3   9   1      446.39      465.01     10.97 o 
  -2   9   1     1306.54     1363.99     19.81 o 
  -1   9   1     1656.41     1653.41     25.39 o 
   0   9   1     1003.35     1034.49     15.88 o 
   1   9   1     1669.96     1668.35     22.55 o 
   2   9   1     1308.76     1323.39     19.59 o 
   3   9   1      439.39      457.27     11.10 o 
   4   9   1     1047.08     1052.36     18.17 o 
   5   9   1      983.38      913.85     20.45 o 
   6   9   1      291.44      282.37     11.01 o 
   7   9   1      558.91      519.57     15.24 o 
   8   9   1      229.17      214.87     11.14 o 
  -7  10   1      177.14      183.97      9.92 o 
  -6  10   1       81.37       90.30      7.48 o 
  -5  10   1      220.06      210.95     12.31 o 
  -4  10   1      940.14      894.75     18.17 o 
  -3  10   1     1838.40     1796.65     28.37 o 
  -2  10   1      419.59      470.53     14.82 o 
  -1  10   1     1471.24     1533.39     29.59 o 
   0  10   1      158.60      197.19      9.93 o 
   1  10   1     1464.51     1514.87     29.24 o 
   2  10   1      429.94      448.52     12.14 o 
   3  10   1     1858.67     1859.15     25.72 o 
   4  10   1      960.34      942.45     17.28 o 
   5  10   1      228.57      216.80     11.35 o 
   6  10   1       85.46       94.41     10.81 o 
   7  10   1      177.38      165.96      9.56 o 
  -6  11   1       64.96       69.25      8.91 o 
  -5  11   1      445.85      367.52     20.02 o 
  -4  11   1      422.87      401.49     15.34 o 
  -3  11   1      526.47      524.46     18.76 o 
  -2  11   1      112.00      126.75      9.12 o 
  -1  11   1      746.82      758.07     19.74 o 
   0  11   1     1818.08     1810.57     44.01 o 
   1  11   1      743.40      725.09     19.20 o 
   2  11   1      111.89      127.73      9.18 o 
   3  11   1      519.74      532.28     31.37 o 
   4  11   1      403.31      391.70     18.88 o 
   5  11   1      444.69      419.11     19.34 o 
   6  11   1       62.07       59.77      8.59 o 
  -5  12   1      379.80      374.27     21.14 o 
  -4  12   1      362.52      367.81     15.30 o 
  -3  12   1      421.91      438.05     15.44 o 
  -2  12   1       21.43       39.67      6.70 o 
  -1  12   1      562.94      588.60     23.52 o 
   0  12   1      756.30      796.77     35.29 o 
   1  12   1      569.34      621.03     18.43 o 
   2  12   1       21.91       29.43      6.56 o 
   3  12   1      426.41      468.13     23.20 o 
   4  12   1      367.13      343.03     35.47 o 
   5  12   1      386.90      388.20     59.65 o 
  -4  13   1      345.36      310.96     55.61 o 
  -3  13   1      214.83      238.36     14.74 o 
  -2  13   1       15.39       40.62      7.20 o 
  -1  13   1      205.35      213.07     11.90 o 
   0  13   1      894.31      889.73     23.10 o 
   1  13   1      207.55      221.63     12.10 o 
   2  13   1       15.22       40.52     12.63 o 
   3  13   1      214.12      237.07     14.04 o 
   4  13   1      347.24      314.26     20.16 o 
  -2  14   1       14.11       33.51      7.05 o 
  -1  14   1      290.46      336.90     19.16 o 
   0  14   1      228.90      274.04     13.46 o 
   1  14   1      293.65      358.13     15.15 o 
   2  14   1       13.17       23.28      6.49 o 
   1   0   2     2307.40     2284.08     22.63 o 
   2   0   2        0.15       -0.93      0.93 o 
   3   0   2     5641.70     5738.55     49.21 o 
   4   0   2      406.98      328.39      5.51 o 
   5   0   2    11554.51    11822.70    100.68 o 
   6   0   2      199.59      207.65      5.72 o 
   7   0   2     4887.35     5116.34     59.61 o 
   8   0   2        3.23        1.66      4.02 o 
   9   0   2      226.09      252.69     10.79 o 
  10   0   2        1.46       14.27      5.44 o 
 -10   1   2      249.24      320.85     12.39 o 
  -9   1   2       16.45       19.41      5.09 o 
  -8   1   2     3340.14     3434.08     49.62 o 
  -7   1   2       98.93      120.58      6.13 o 
  -6   1   2      104.97      111.63      4.70 o 
  -5   1   2       29.49       48.92      2.70 o 
  -4   1   2    18958.94    19790.29    164.54 o 
  -3   1   2       56.43       77.78      2.33 o 
  -2   1   2     4119.62     4220.36     38.41 o 
  -1   1   2     1816.04     1773.18     19.71 o 
   0   1   2    17821.58    17777.13    196.77 o 
   1   1   2     1829.52     1811.35     17.07 o 
   2   1   2     4129.23     4329.98     40.24 o 
   3   1   2       53.60       82.85      2.67 o 
   4   1   2    19119.27    19988.79    166.44 o 
   5   1   2       27.92       44.60      2.73 o 
   6   1   2      107.15      121.08      7.71 o 
   7   1   2       97.44      116.77      6.09 o 
   8   1   2     3328.56     3322.50     48.41 o 
   9   1   2       15.21       18.59      5.06 o 
  10   1   2      249.52      293.53     12.03 o 
  -9   2   2      425.21      462.36     14.13 o 
  -8   2   2       10.15       14.13      4.16 o 
  -7   2   2     3205.54     3378.97     39.39 o 
  -6   2   2      205.04      213.03      6.60 o 
  -5   2   2     5412.28     5479.98     51.98 o 
  -4   2   2     2683.34     2978.29     32.31 o 
  -3   2   2     9614.54    10054.88     97.44 o 
  -2   2   2     1554.98     1492.57     15.45 o 
  -1   2   2     7421.44     7476.65     62.63 o 
   0   2   2     1905.74     2018.42     23.52 o 
   1   2   2     7293.59     7331.99     71.26 o 
   2   2   2     1580.92     1537.19     14.42 o 
   3   2   2     9679.73    10208.87     77.12 o 
   4   2   2     2672.31     2935.00     26.08 o 
   5   2   2     5411.55     5467.57     49.06 o 
   6   2   2      212.81      226.94      5.67 o 
   7   2   2     3199.60     3341.61     41.52 o 
   8   2   2        9.70       16.97      4.72 o 
   9   2   2      424.60      461.62     14.06 o 
  10   2   2       27.04       54.98      6.85 o 
 -10   3   2       92.59      124.00     10.34 o 
  -9   3   2      142.57      163.73      9.13 o 
  -8   3   2     2977.89     2953.91     38.85 o 
  -7   3   2      434.27      495.95     12.28 o 
  -6   3   2       14.79       22.93      3.21 o 
  -5   3   2      484.58      461.62      9.88 o 
  -4   3   2    14660.76    15465.64    140.29 o 
  -3   3   2     2485.15     2353.20     22.35 o 
  -2   3   2     1007.31     1050.71     10.85 o 
  -1   3   2      144.30      148.90      2.71 o 
   0   3   2     5778.15     5969.74     50.57 o 
   1   3   2      135.40      139.58      3.89 o 
   2   3   2     1006.43     1027.21     10.61 o 
   3   3   2     2487.49     2327.59     21.80 o 
   4   3   2    14808.96    15612.39    130.98 o 
   5   3   2      501.52      469.40      7.24 o 
   6   3   2       13.13       20.31      2.72 o 
   7   3   2      444.97      489.95      9.94 o 
   8   3   2     2980.56     2927.76     43.87 o 
   9   3   2      140.06      166.97      9.19 o 
  10   3   2       92.50      138.16      9.11 o 
 -10   4   2      183.14      205.87     16.91 o 
  -9   4   2      328.02      316.16     20.72 o 
  -8   4   2      470.06      460.30     12.58 o 
  -7   4   2     2887.23     2961.66     35.64 o 
  -6   4   2      703.07      737.59     11.57 o 
  -5   4   2     2434.97     2461.01     25.00 o 
  -4   4   2      103.26      105.47      3.59 o 
  -3   4   2     4695.26     4943.43     43.79 o 
  -2   4   2     3928.83     4177.47     36.83 o 
  -1   4   2     5645.59     5515.56     47.49 o 
   0   4   2      981.75      954.02      9.81 o 
   1   4   2     5631.07     5388.90     49.93 o 
   2   4   2     3936.40     4190.64     37.07 o 
   3   4   2     4738.96     5001.97     44.16 o 
   4   4   2      102.47       94.92      3.37 o 
   5   4   2     2406.40     2404.66     25.59 o 
   6   4   2      698.88      692.54     14.73 o 
   7   4   2     2866.04     2898.98     37.22 o 
   8   4   2      466.74      453.39     13.26 o 
   9   4   2      321.67      333.72     12.05 o 
  10   4   2      183.10      189.72     10.09 o 
  -9   5   2      432.42      406.27     19.52 o 
  -8   5   2     1470.36     1401.50     25.36 o 
  -7   5   2      437.71      481.65     12.40 o 
  -6   5   2       35.87       40.46      3.57 o 
  -5   5   2     1006.78      995.61     12.86 o 
  -4   5   2     3049.18     3039.12     29.31 o 
  -3   5   2     2343.72     2198.03     21.64 o 
  -2   5   2       77.10       96.24      2.71 o 
  -1   5   2     1533.89     1477.95     17.45 o 
   0   5   2     9451.46     9715.20     82.11 o 
   1   5   2     1507.73     1466.93     14.59 o 
   2   5   2       75.12       98.09      3.90 o 
   3   5   2     2382.23     2214.04     21.82 o 
   4   5   2     3044.20     3055.93     29.27 o 
   5   5   2     1011.48      979.91     23.15 o 
   6   5   2       33.19       35.63      3.87 o 
   7   5   2      446.31      474.87     11.36 o 
   8   5   2     1479.53     1444.22     26.19 o 
   9   5   2      431.94      409.31     15.39 o 
  -9   6   2      125.67      129.15     12.49 o 
  -8   6   2       19.80       19.35      5.86 o 
  -7   6   2     1735.19     1624.95     29.25 o 
  -6   6   2     3279.49     3333.99     38.36 o 
  -5   6   2     1886.49     1833.74     33.31 o 
  -4   6   2     1093.89     1055.86     14.22 o 
  -3   6   2      876.79      838.95     10.54 o 
  -2   6   2     1605.14     1600.65     15.38 o 
  -1   6   2     2231.51     2122.14     20.76 o 
   0   6   2      819.45      824.97      9.65 o 
   1   6   2     2200.99     2078.90     20.22 o 
   2   6   2     1564.86     1556.54     19.61 o 
   3   6   2      861.53      844.80     10.74 o 
   4   6   2     1088.49     1031.97     12.82 o 
   5   6   2     1886.17     1838.22     23.41 o 
   6   6   2     3272.44     3224.20     42.14 o 
   7   6   2     1726.34     1651.85     28.88 o 
   8   6   2       17.60       17.21      9.03 o 
   9   6   2      122.59      137.85     10.06 o 
  -9   7   2      621.78      560.94     29.42 o 
  -8   7   2      659.27      628.92     21.72 o 
  -7   7   2      520.32      518.15     16.27 o 
  -6   7   2        1.60       10.51      4.53 o 
  -5   7   2      945.27      962.82     15.95 o 
  -4   7   2      826.76      782.68     13.32 o 
  -3   7   2     1198.75     1211.76     17.31 o 
  -2   7   2     1019.62      987.22     12.08 o 
  -1   7   2     1027.55      998.58     11.81 o 
   0   7   2     1157.97     1160.11     13.06 o 
   1   7   2     1024.31     1003.48     11.93 o 
   2   7   2     1027.04      989.87     14.76 o 
   3   7   2     1219.55     1234.69     14.61 o 
   4   7   2      795.35      753.41     13.79 o 
   5   7   2      916.84      908.03     14.64 o 
   6   7   2        1.28       13.35      4.05 o 
   7   7   2      523.68      503.04     18.49 o 
   8   7   2      657.37      582.49     22.10 o 
   9   7   2      627.02      545.56     22.48 o 
  -8   8   2       52.14       63.50      7.21 o 
  -7   8   2      237.80      233.32     10.45 o 
  -6   8   2     1964.19     1884.89     32.10 o 
  -5   8   2      441.32      438.54     10.96 o 
  -4   8   2     1038.69      960.81     15.83 o 
  -3   8   2      527.40      479.85     10.22 o 
  -2   8   2     1997.71     1977.59     21.41 o 
  -1   8   2     1401.77     1402.25     15.84 o 
   0   8   2      190.13      185.95      5.09 o 
   1   8   2     1415.35     1370.71     18.90 o 
   2   8   2     1997.24     1967.41     27.91 o 
   3   8   2      517.83      481.36      9.32 o 
   4   8   2     1034.95      966.66     15.01 o 
   5   8   2      444.70      433.93     12.65 o 
   6   8   2     1947.67     1850.75     32.24 o 
   7   8   2      240.93      231.61     10.31 o 
   8   8   2       52.59       44.37      8.43 o 
  -8   9   2      210.33      217.68     10.80 o 
  -7   9   2      502.40      520.25     15.22 o 
  -6   9   2       16.81       14.85      5.36 o 
  -5   9   2      971.21      995.20     21.46 o 
  -4   9   2      328.85      300.37      8.78 o 
  -3   9   2     2169.00     2186.49     28.47 o 
  -2   9   2       78.50      101.78      5.67 o 
  -1   9   2       34.36       43.09      3.73 o 
   0   9   2        4.82       17.27      3.09 o 
   1   9   2       20.46       21.77      3.38 o 
   2   9   2       80.18       94.81      5.38 o 
   3   9   2     2178.10     2105.22     44.21 o 
   4   9   2      320.17      293.84      9.15 o 
   5   9   2      963.49      899.46     19.49 o 
   6   9   2       15.71       14.59      4.91 o 
   7   9   2      498.88      489.07     17.49 o 
   8   9   2      209.43      195.24     13.64 o 
  -7  10   2       81.73       87.83      9.46 o 
  -6  10   2     1391.34     1283.88     30.37 o 
  -5  10   2      162.12      171.53      8.77 o 
  -4  10   2       26.63       31.35      5.11 o 
  -3  10   2       81.54       82.75      7.74 o 
  -2  10   2     2278.93     2273.13     39.01 o 
  -1  10   2      370.22      389.22     13.64 o 
   0  10   2      147.96      150.07      8.94 o 
   1  10   2      377.09      395.94     16.92 o 
   2  10   2     2287.03     2309.41     30.07 o 
   3  10   2       78.48       69.83      5.30 o 
   4  10   2       26.61       27.46      4.47 o 
   5  10   2      163.28      159.57     11.10 o 
   6  10   2     1386.70     1284.86     25.47 o 
   7  10   2       82.38       81.01      7.51 o 
  -6  11   2       25.60       19.11      8.78 o 
  -5  11   2      570.27      563.51     25.21 o 
  -4  11   2       13.86       11.03      5.25 o 
  -3  11   2      703.74      737.96     23.11 o 
  -2  11   2       67.04       72.58      7.60 o 
  -1  11   2      642.85      673.67     26.53 o 
   0  11   2       34.18       51.86      6.92 o 
   1  11   2      628.56      679.39     18.65 o 
   2  11   2       65.85       72.25      7.64 o 
   3  11   2      696.44      702.84     32.68 o 
   4  11   2       15.39       18.87      6.30 o 
   5  11   2      570.41      548.36     22.92 o 
   6  11   2       25.10       20.50      6.85 o 
  -5  12   2        9.75        0.74      7.57 o 
  -4  12   2        3.12        9.74      5.68 o 
  -3  12   2        0.67        5.65      4.94 o 
  -2  12   2     1121.99     1114.23     25.60 o 
  -1  12   2       41.56       70.01      7.82 o 
   0  12   2        8.06       10.29      5.38 o 
   1  12   2       41.36       56.92     10.70 o 
   2  12   2     1133.40     1150.65     42.07 o 
   3  12   2        0.68       -0.19      5.06 o 
   4  12   2        3.00       18.45      8.65 o 
   5  12   2       10.10       19.82      9.30 o 
  -4  13   2       18.97       21.91      6.15 o 
  -3  13   2      464.21      524.60     32.17 o 
  -2  13   2        0.96       -0.13      5.11 o 
  -1  13   2      428.29      443.77     19.60 o 
   0  13   2        1.37        9.43     10.69 o 
   1  13   2      431.55      451.07     16.23 o 
   2  13   2        1.13        2.09      5.12 o 
   3  13   2      456.18      500.59     18.31 o 
   4  13   2       18.73       26.95      9.20 o 
  -2  14   2      650.58      666.85     20.32 o 
  -1  14   2        1.77       12.10      5.81 o 
   0  14   2        2.77        1.74      5.08 o 
   1  14   2        1.88        8.83      5.93 o 
   2  14   2      645.49      677.48     20.89 o 
   1   0   3      175.31      190.09      3.22 o 
   2   0   3     3284.24     3271.16     32.88 o 
   3   0   3      228.29      200.17      3.65 o 
   4   0   3      794.34      864.51     10.12 o 
   5   0   3      623.49      585.27      9.23 o 
   6   0   3     1271.71     1206.23     15.34 o 
   7   0   3     1300.45     1303.57     20.55 o 
   8   0   3       28.90       36.61      5.70 o 
   9   0   3      447.38      493.30     14.52 o 
  10   0   3      432.06      455.04     14.61 o 
 -10   1   3      515.14      573.04     20.04 o 
  -9   1   3      188.76      190.82      9.81 o 
  -8   1   3      250.49      278.89      9.37 o 
  -7   1   3      278.55      306.29      9.11 o 
  -6   1   3     4032.18     3936.49     56.82 o 
  -5   1   3     2469.69     2515.53     26.10 o 
  -4   1   3      244.39      257.33      4.80 o 
  -3   1   3     1042.72     1062.56     13.25 o 
  -2   1   3     1531.96     1507.19     16.32 o 
  -1   1   3    27849.69    29748.01    683.41 o 
   0   1   3      354.64      427.08      5.94 o 
   1   1   3    27892.54    30128.99    272.19 o 
   2   1   3     1408.52     1384.04     13.13 o 
   3   1   3     1027.38     1042.88     11.06 o 
   4   1   3      246.69      284.27      9.56 o 
   5   1   3     2395.10     2446.94     24.15 o 
   6   1   3     4012.75     3893.38     64.02 o 
   7   1   3      287.33      319.42      9.21 o 
   8   1   3      247.69      267.89     10.99 o 
   9   1   3      191.02      221.97     10.16 o 
  10   1   3      516.78      558.69     16.12 o 
 -10   2   3      585.73      596.70     16.68 o 
  -9   2   3      665.39      715.44     17.76 o 
  -8   2   3      195.35      211.26      9.15 o 
  -7   2   3     1176.81     1108.95     23.13 o 
  -6   2   3      386.27      345.79      8.28 o 
  -5   2   3     1619.02     1608.60     20.42 o 
  -4   2   3     1562.37     1518.29     18.61 o 
  -3   2   3     1849.35     1834.49     20.57 o 
  -2   2   3     7383.46     7087.15     68.82 o 
  -1   2   3     1051.85     1001.03     11.91 o 
   0   2   3      402.31      428.89      5.87 o 
   1   2   3     1154.38     1110.95     12.37 o 
   2   2   3     7330.71     7130.73     54.05 o 
   3   2   3     1934.56     1970.01     16.73 o 
   4   2   3     1587.82     1562.90     14.29 o 
   5   2   3     1639.32     1644.01     18.13 o 
   6   2   3      396.93      354.63     11.84 o 
   7   2   3     1149.15     1114.08     18.38 o 
   8   2   3      191.09      233.65     10.01 o 
   9   2   3      670.72      688.76     22.55 o 
  10   2   3      586.38      608.08     16.80 o 
 -10   3   3      462.48      493.65     17.65 o 
  -9   3   3      178.88      211.97     10.90 o 
  -8   3   3      282.19      319.05     10.16 o 
  -7   3   3      694.28      726.98     18.95 o 
  -6   3   3     1845.48     1858.00     23.96 o 
  -5   3   3     2330.07     2370.08     26.21 o 
  -4   3   3     1071.07     1150.82     14.44 o 
  -3   3   3     5437.95     5510.05     48.26 o 
  -2   3   3     7927.45     7931.23     67.27 o 
  -1   3   3     4584.86     4527.19     39.07 o 
   0   3   3     2889.51     2870.63     29.80 o 
   1   3   3     4531.79     4427.33     44.48 o 
   2   3   3     7933.87     8060.51     68.10 o 
   3   3   3     5397.42     5440.10     47.26 o 
   4   3   3     1049.72     1111.30     11.56 o 
   5   3   3     2280.32     2260.35     24.24 o 
   6   3   3     1776.84     1734.59     23.49 o 
   7   3   3      704.41      707.66     13.85 o 
   8   3   3      282.98      348.57     11.77 o 
   9   3   3      175.28      205.46     10.03 o 
  10   3   3      456.81      491.24     16.93 o 
 -10   4   3      380.70      332.32     17.99 o 
  -9   4   3      630.87      668.06     19.95 o 
  -8   4   3      269.33      284.79     10.79 o 
  -7   4   3      531.23      499.16     11.27 o 
  -6   4   3      661.42      615.84     10.42 o 
  -5   4   3     1196.76     1200.52     14.56 o 
  -4   4   3     1443.40     1364.56     15.22 o 
  -3   4   3     2522.86     2458.09     23.52 o 
  -2   4   3     6182.01     5999.16     48.61 o 
  -1   4   3     5990.90     6064.00     48.72 o 
   0   4   3     4150.81     4060.44     35.43 o 
   1   4   3     6095.37     6156.50     61.76 o 
   2   4   3     6149.93     5940.70     55.24 o 
   3   4   3     2517.24     2429.70     23.12 o 
   4   4   3     1454.05     1354.82     14.73 o 
   5   4   3     1193.99     1176.82     16.34 o 
   6   4   3      675.18      638.64     11.59 o 
   7   4   3      532.88      513.55     11.62 o 
   8   4   3      273.82      282.14     16.60 o 
   9   4   3      634.66      659.03     16.95 o 
  10   4   3      396.06      411.67     13.74 o 
  -9   5   3      115.02      140.04     13.04 o 
  -8   5   3      448.70      487.42     13.75 o 
  -7   5   3      819.38      848.99     16.85 o 
  -6   5   3     2735.67     2759.29     32.77 o 
  -5   5   3     1294.29     1287.49     15.48 o 
  -4   5   3      650.79      661.38      9.29 o 
  -3   5   3     2183.02     2132.93     21.13 o 
  -2   5   3     2302.17     2195.54     19.69 o 
  -1   5   3     5129.02     5276.18     46.17 o 
   0   5   3     7371.48     7010.71     60.13 o 
   1   5   3     5062.04     5167.00     48.67 o 
   2   5   3     2329.89     2243.68     25.59 o 
   3   5   3     2189.27     2136.71     21.25 o 
   4   5   3      677.67      686.33      9.41 o 
   5   5   3     1290.60     1267.51     19.16 o 
   6   5   3     2695.75     2609.41     31.46 o 
   7   5   3      821.20      821.76     19.00 o 
   8   5   3      442.46      444.45     13.23 o 
   9   5   3      109.54      143.78      8.78 o 
  -9   6   3      293.89      295.42     13.87 o 
  -8   6   3      347.12      360.40     14.21 o 
  -7   6   3      532.28      524.09     15.01 o 
  -6   6   3     1141.84     1088.95     18.72 o 
  -5   6   3      750.95      757.64     13.45 o 
  -4   6   3     1639.95     1582.73     19.12 o 
  -3   6   3     4658.61     4648.59     45.56 o 
  -2   6   3     2777.19     2798.11     23.37 o 
  -1   6   3     5036.93     5118.59     45.45 o 
   0   6   3     2316.66     2371.51     22.65 o 
   1   6   3     5110.88     5239.95     46.21 o 
   2   6   3     2789.67     2806.64     31.79 o 
   3   6   3     4632.85     4657.49     42.53 o 
   4   6   3     1658.89     1597.12     18.59 o 
   5   6   3      748.73      756.61     12.76 o 
   6   6   3     1152.48     1094.72     20.21 o 
   7   6   3      546.16      539.23     13.71 o 
   8   6   3      347.60      370.46     14.85 o 
   9   6   3      291.96      290.84     23.18 o 
  -9   7   3      143.34      160.90     10.63 o 
  -8   7   3      242.76      265.81     11.50 o 
  -7   7   3      489.31      458.69     14.20 o 
  -6   7   3     1023.51      987.40     17.87 o 
  -5   7   3     1591.67     1587.91     23.02 o 
  -4   7   3      972.15     1022.48     15.92 o 
  -3   7   3      662.21      667.53     17.89 o 
  -2   7   3     1726.30     1657.36     17.85 o 
  -1   7   3     1848.12     1854.63     19.09 o 
   0   7   3     5950.55     6117.39     54.10 o 
   1   7   3     1842.90     1852.07     18.86 o 
   2   7   3     1697.62     1631.15     21.26 o 
   3   7   3      647.33      644.57      9.51 o 
   4   7   3      995.92     1011.62     27.89 o 
   5   7   3     1586.38     1555.97     24.78 o 
   6   7   3     1015.65      982.57     22.67 o 
   7   7   3      491.53      485.48     14.29 o 
   8   7   3      248.44      234.61     14.51 o 
   9   7   3      141.96      147.16     12.67 o 
  -8   8   3      576.98      582.18     19.01 o 
  -7   8   3      296.46      277.76     16.48 o 
  -6   8   3      266.92      241.38     13.74 o 
  -5   8   3      595.12      575.00     12.13 o 
  -4   8   3     1431.02     1354.54     27.29 o 
  -3   8   3     3824.87     3907.09     44.20 o 
  -2   8   3     1227.41     1251.98     14.83 o 
  -1   8   3     2723.31     2782.38     29.92 o 
   0   8   3      309.92      331.10      7.78 o 
   1   8   3     2773.81     2751.13     74.49 o 
   2   8   3     1219.41     1251.86     19.40 o 
   3   8   3     3838.44     3899.61     37.60 o 
   4   8   3     1468.81     1483.62     22.37 o 
   5   8   3      579.71      555.16     12.62 o 
   6   8   3      271.94      258.52     11.87 o 
   7   8   3      301.81      277.75     11.13 o 
   8   8   3      566.88      523.83     21.02 o 
  -8   9   3      272.20      248.77     11.36 o 
  -7   9   3      261.90      249.55     12.84 o 
  -6   9   3      194.19      197.39      9.69 o 
  -5   9   3      865.35      817.79     15.95 o 
  -4   9   3     1290.84     1274.08     21.06 o 
  -3   9   3      215.10      218.00     14.85 o 
  -2   9   3     1567.93     1550.54     19.64 o 
  -1   9   3      798.60      830.83     13.97 o 
   0   9   3     2179.64     2224.68     28.30 o 
   1   9   3      829.29      835.08     14.20 o 
   2   9   3     1558.91     1515.78     24.31 o 
   3   9   3      218.16      222.35      7.76 o 
   4   9   3     1312.33     1333.35     30.90 o 
   5   9   3      864.77      796.91     18.23 o 
   6   9   3      191.82      202.01     12.31 o 
   7   9   3      264.94      254.87     11.03 o 
   8   9   3      273.68      243.92     14.53 o 
  -7  10   3      176.65      181.63     11.93 o 
  -6  10   3       92.05       97.44      9.46 o 
  -5  10   3      185.50      190.91      9.37 o 
  -4  10   3      754.45      741.50     20.01 o 
  -3  10   3     1482.86     1526.78     29.83 o 
  -2  10   3      269.35      313.03     13.34 o 
  -1  10   3     1945.32     1953.25     39.30 o 
   0  10   3      692.73      735.83     13.50 o 
   1  10   3     1915.24     1944.79     26.40 o 
   2  10   3      261.67      282.69     13.85 o 
   3  10   3     1470.17     1519.21     22.52 o 
   4  10   3      745.43      748.59     17.53 o 
   5  10   3      188.98      210.13     10.03 o 
   6  10   3       91.26       97.71      8.48 o 
   7  10   3      172.20      182.85     12.46 o 
  -6  11   3      117.15      140.90     14.68 o 
  -5  11   3      354.54      337.61     14.69 o 
  -4  11   3      657.92      656.12     18.40 o 
  -3  11   3      165.38      180.10     12.38 o 
  -2  11   3      324.88      332.75     17.25 o 
  -1  11   3      447.29      448.18     15.03 o 
   0  11   3     1734.57     1787.92     33.80 o 
   1  11   3      461.99      460.74     15.12 o 
   2  11   3      324.83      327.43     13.48 o 
   3  11   3      178.62      189.52      8.87 o 
   4  11   3      669.84      697.19     17.25 o 
   5  11   3      355.88      326.47     14.03 o 
   6  11   3      117.73      124.46      8.62 o 
  -5  12   3      245.16      223.71     22.24 o 
  -4  12   3      507.91      474.19     21.96 o 
  -3  12   3      589.76      590.49     22.60 o 
  -2  12   3       22.10       29.75      6.30 o 
  -1  12   3      456.70      468.47     29.66 o 
   0  12   3      652.38      693.40     20.81 o 
   1  12   3      457.93      482.98     16.26 o 
   2  12   3       21.83       28.74      6.69 o 
   3  12   3      590.75      613.62     25.30 o 
   4  12   3      501.47      505.09     48.97 o 
   5  12   3      246.67      249.90     21.44 o 
  -4  13   3      385.80      374.41     27.12 o 
  -3  13   3       89.87      102.68     12.14 o 
  -2  13   3       38.57       62.70      7.91 o 
  -1  13   3      331.05      350.50     14.49 o 
   0  13   3     1119.18     1133.16     26.50 o 
   1  13   3      319.44      353.67     14.66 o 
   2  13   3       39.77       64.53      8.27 o 
   3  13   3       87.57       95.05     13.54 o 
   4  13   3      378.78      394.79     33.33 o 
  -2  14   3       12.92       30.36      7.31 o 
  -1  14   3      250.25      264.51     14.07 o 
   0  14   3      142.08      158.61     14.45 o 
   1  14   3      258.94      308.02     14.15 o 
   2  14   3       13.79       24.84      6.69 o 
   0   0   4   127551.93   140604.00   9430.37 o 
   1   0   4        6.87        8.39      1.37 o 
   2   0   4      915.89      855.36     10.52 o 
   3   0   4     1768.32     1666.18     17.05 o 
   4   0   4    11448.72    11639.21     98.29 o 
   5   0   4      497.76      515.46      8.24 o 
   6   0   4      190.47      171.50      6.11 o 
   8   0   4     1434.33     1548.30     24.10 o 
   9   0   4       20.12       47.49      6.23 o 
  10   0   4        3.72       14.81      5.07 o 
 -10   1   4       12.25       37.16      6.15 o 
  -9   1   4      198.48      221.79     10.41 o 
  -8   1   4      100.48      126.33      6.96 o 
  -7   1   4     2081.00     2173.91     37.76 o 
  -6   1   4      143.88      197.43     13.50 o 
  -5   1   4      133.96      133.38      4.17 o 
  -4   1   4     1145.27     1085.83     12.71 o 
  -3   1   4    12966.19    12975.29    124.66 o 
  -2   1   4     1355.68     1323.46     14.75 o 
  -1   1   4    23607.41    24954.11    216.89 o 
   0   1   4        0.16        0.94      1.99 o 
   1   1   4    23657.26    25399.77    242.73 o 
   2   1   4     1336.21     1292.31     13.50 o 
   3   1   4    12939.48    13131.99    109.91 o 
   4   1   4     1136.00     1068.67     11.99 o 
   5   1   4      126.19      111.49      3.71 o 
   6   1   4      140.07      180.90     11.32 o 
   7   1   4     2084.60     2145.43     29.42 o 
   8   1   4      102.28      101.02      6.29 o 
   9   1   4      205.22      227.58     10.24 o 
  10   1   4       13.52       22.44      5.54 o 
 -10   2   4        0.38        1.70      4.77 o 
  -9   2   4       24.52       51.74      6.57 o 
  -8   2   4     1679.86     1792.94     26.81 o 
  -7   2   4       26.03       38.65      5.05 o 
  -6   2   4      316.21      325.93      8.18 o 
  -5   2   4       45.43       55.65      3.60 o 
  -4   2   4    14827.78    15157.34    146.49 o 
  -3   2   4      105.00      108.23      4.83 o 
  -2   2   4     1143.01     1112.42     12.82 o 
  -1   2   4     1104.04     1132.48     12.00 o 
   0   2   4    51461.68    55165.65   1476.76 o 
   1   2   4     1122.90     1168.18     13.04 o 
   2   2   4     1169.49     1147.27     10.24 o 
   3   2   4      113.67      118.90      3.81 o 
   4   2   4    14574.06    15058.58    118.65 o 
   5   2   4       37.69       58.71      5.39 o 
   6   2   4      303.12      316.98      9.87 o 
   7   2   4       29.59       45.89      4.96 o 
   8   2   4     1685.13     1774.51     39.12 o 
   9   2   4       23.26       55.08      6.50 o 
  10   2   4        0.14       -5.29      5.29 o 
 -10   3   4      100.73      132.89     10.59 o 
  -9   3   4      448.04      469.61     16.75 o 
  -8   3   4       17.67       34.72      4.79 o 
  -7   3   4     1290.30     1282.63     26.65 o 
  -6   3   4      321.59      332.10      8.41 o 
  -5   3   4      207.13      181.79      5.71 o 
  -4   3   4      830.56      835.80     12.10 o 
  -3   3   4    10560.07    10313.75     87.58 o 
  -2   3   4     5335.62     5295.58     45.85 o 
  -1   3   4     4854.50     4806.37     41.59 o 
   0   3   4        2.62        2.13      1.97 o 
   1   3   4     4936.67     4951.09     49.64 o 
   2   3   4     5318.14     5365.47     49.73 o 
   3   3   4    10408.36    10272.63     86.58 o 
   4   3   4      825.40      841.51      9.91 o 
   5   3   4      209.43      186.48      5.07 o 
   6   3   4      307.50      313.63      9.45 o 
   7   3   4     1303.55     1310.32     20.68 o 
   8   3   4       16.08       26.12      5.11 o 
   9   3   4      450.00      443.57     13.75 o 
  10   3   4      104.61      120.71      8.62 o 
 -10   4   4       13.36        1.05      7.98 o 
  -9   4   4      109.79      127.26      9.97 o 
  -8   4   4     1288.93     1293.32     24.20 o 
  -7   4   4      190.15      208.75      6.83 o 
  -6   4   4      131.15      142.52      5.09 o 
  -5   4   4      539.78      546.42      8.78 o 
  -4   4   4     7002.79     7095.71     62.50 o 
  -3   4   4      517.47      485.61      6.97 o 
  -2   4   4      176.36      144.20      3.35 o 
  -1   4   4       39.25       52.25      2.16 o 
   0   4   4    21562.55    21283.79    189.33 o 
   1   4   4       57.48       67.71      3.63 o 
   2   4   4      169.69      141.78      3.83 o 
   3   4   4      480.16      466.09      6.78 o 
   4   4   4     6959.23     7071.04     65.20 o 
   5   4   4      542.25      517.63      9.65 o 
   6   4   4      129.15      146.09      5.81 o 
   7   4   4      197.79      234.27      9.30 o 
   8   4   4     1286.92     1241.03     29.95 o 
   9   4   4      104.97      125.36      8.47 o 
  10   4   4       11.71       20.20      5.51 o 
  -9   5   4      217.39      212.94     11.92 o 
  -8   5   4       49.40       68.44      7.32 o 
  -7   5   4      953.27      940.95     18.95 o 
  -6   5   4      870.68      861.46     17.39 o 
  -5   5   4      469.30      450.98     15.88 o 
  -4   5   4      302.95      302.12      6.67 o 
  -3   5   4     3509.32     3343.28     32.77 o 
  -2   5   4     6328.24     6278.78     48.48 o 
  -1   5   4     2476.53     2426.99     25.28 o 
   0   5   4     2417.12     2372.01     22.20 o 
   1   5   4     2587.91     2522.67     28.19 o 
   2   5   4     6440.47     6424.42     65.34 o 
   3   5   4     3433.78     3321.46     31.04 o 
   4   5   4      309.40      306.17      6.97 o 
   5   5   4      471.95      457.84      9.35 o 
   6   5   4      880.40      849.30     14.31 o 
   7   5   4      954.20      936.17     19.52 o 
   8   5   4       46.43       62.78      6.41 o 
   9   5   4      209.69      211.72     10.00 o 
  -9   6   4      130.82      120.18      9.69 o 
  -8   6   4      442.12      422.19     14.13 o 
  -7   6   4      155.64      169.34      9.36 o 
  -6   6   4      204.15      217.66      9.06 o 
  -5   6   4      905.48      892.80     15.01 o 
  -4   6   4     2702.82     2700.18     36.33 o 
  -3   6   4       12.45       14.61      2.52 o 
  -2   6   4     1110.40     1051.01     12.28 o 
  -1   6   4     2620.30     2567.57     22.79 o 
   0   6   4    11150.20    11198.73     94.94 o 
   1   6   4     2628.42     2586.09     29.52 o 
   2   6   4     1092.85     1077.10     15.02 o 
   3   6   4        6.99       16.28      2.74 o 
   4   6   4     2710.55     2716.93     28.52 o 
   5   6   4      909.61      889.93     14.20 o 
   6   6   4      204.87      205.27     11.21 o 
   7   6   4      158.41      173.40      8.06 o 
   8   6   4      440.90      468.07     24.12 o 
   9   6   4      131.56      142.09     16.79 o 
  -9   7   4      133.88      123.89      9.68 o 
  -8   7   4       19.16       11.93      7.98 o 
  -7   7   4      139.58      140.06     12.68 o 
  -6   7   4     1181.60     1189.15     20.45 o 
  -5   7   4      122.31      136.49      6.46 o 
  -4   7   4      177.56      171.49      6.40 o 
  -3   7   4     1418.56     1314.05     41.83 o 
  -2   7   4     5979.29     6209.28     55.45 o 
  -1   7   4     1371.97     1410.27     15.40 o 
   0   7   4      603.64      587.70      9.06 o 
   1   7   4     1412.79     1456.29     19.35 o 
   2   7   4     5973.09     6236.55     65.62 o 
   3   7   4     1405.13     1348.28     15.76 o 
   4   7   4      179.99      173.34      5.47 o 
   5   7   4      114.66      120.77      5.94 o 
   6   7   4     1203.82     1148.38     17.90 o 
   7   7   4      133.24      144.76     10.10 o 
   8   7   4       17.64       20.81      5.89 o 
   9   7   4      132.04      125.33     15.63 o 
  -8   8   4      195.95      202.97     10.57 o 
  -7   8   4       34.11       36.86      7.15 o 
  -6   8   4       81.15       80.78      8.02 o 
  -5   8   4     1182.10     1177.05     18.73 o 
  -4   8   4     1066.25     1045.89     19.49 o 
  -3   8   4      452.65      455.24      9.86 o 
  -2   8   4      113.31      119.49      4.24 o 
  -1   8   4     3762.53     3821.01     61.51 o 
   0   8   4     1487.54     1411.79     22.13 o 
   1   8   4     3766.49     3810.50     59.40 o 
   2   8   4      108.49      108.90      5.16 o 
   3   8   4      464.53      478.98      8.57 o 
   4   8   4     1072.67     1059.21     16.25 o 
   5   8   4     1193.54     1153.94     19.71 o 
   6   8   4       81.53       87.39      8.09 o 
   7   8   4       32.70       38.89      6.29 o 
   8   8   4      189.50      196.44     13.85 o 
  -8   9   4       14.55       15.88      5.50 o 
  -7   9   4       39.86       40.96      6.24 o 
  -6   9   4      633.71      610.86     15.57 o 
  -5   9   4       99.24      108.92      6.19 o 
  -4   9   4      296.80      282.23      9.86 o 
  -3   9   4      441.48      445.86     14.29 o 
  -2   9   4     5609.82     5693.63     62.13 o 
  -1   9   4      162.30      171.22      6.40 o 
   0   9   4       16.15       26.39      4.44 o 
   1   9   4      158.64      169.71      6.50 o 
   2   9   4     5543.62     5587.61    146.98 o 
   3   9   4      427.80      423.06      9.14 o 
   4   9   4      295.92      288.24     10.71 o 
   5   9   4       98.46       91.30      7.26 o 
   6   9   4      625.38      575.03     15.73 o 
   7   9   4       39.56       43.84      6.38 o 
   8   9   4       13.42       22.64      8.85 o 
  -7  10   4       97.26       98.73     10.37 o 
  -6  10   4        0.56       -1.00      6.44 o 
  -5  10   4     1222.64     1160.54     27.67 o 
  -4  10   4      100.13      125.80     12.20 o 
  -3  10   4      599.25      586.99     26.04 o 
  -2  10   4      106.79      118.78      9.34 o 
  -1  10   4     2321.86     2348.84     30.27 o 
   0  10   4       83.00       97.62      6.42 o 
   1  10   4     2314.04     2320.96     43.11 o 
   2  10   4      104.90       97.79      5.79 o 
   3  10   4      583.38      609.71     17.90 o 
   4  10   4      107.31      133.09      8.26 o 
   5  10   4     1215.53     1163.14     36.39 o 
   6  10   4        0.56       -2.25      4.43 o 
   7  10   4       99.62      106.17      8.19 o 
  -6  11   4      864.84      784.39     32.51 o 
  -5  11   4       97.91       99.26      9.35 o 
  -4  11   4       82.08       75.44      7.90 o 
  -3  11   4       48.26       65.36      7.34 o 
  -2  11   4     2621.44     2710.14     59.42 o 
  -1  11   4       24.75       33.79      6.06 o 
   0  11   4       22.89       38.23      6.39 o 
   1  11   4       27.50       39.01      8.98 o 
   2  11   4     2623.06     2683.57     39.14 o 
   3  11   4       49.87       56.94      6.61 o 
   4  11   4       80.96       75.15      7.07 o 
   5  11   4      100.00      123.26      8.62 o 
   6  11   4      855.19      822.14     24.23 o 
  -5  12   4      733.69      665.42     32.74 o 
  -4  12   4       13.62       23.99      6.22 o 
  -3  12   4      222.78      244.34     15.87 o 
  -2  12   4       45.23       55.23      7.37 o 
  -1  12   4     1691.96     1681.92     33.48 o 
   0  12   4       35.23       46.63      7.02 o 
   1  12   4     1682.03     1732.81     34.10 o 
   2  12   4       45.79       63.42     11.25 o 
   3  12   4      221.95      191.19     16.56 o 
   4  12   4       14.41       36.91      7.58 o 
   5  12   4      732.53      716.46     34.17 o 
  -4  13   4       64.86       62.10      8.45 o 
  -3  13   4       23.65       35.74      6.67 o 
  -2  13   4     1518.38     1544.19     49.23 o 
  -1  13   4       18.49       32.97      6.82 o 
   0  13   4        0.84       15.05      8.24 o 
   1  13   4       19.47       36.12      7.06 o 
   2  13   4     1522.63     1595.53     34.49 o 
   3  13   4       22.72       26.07      9.48 o 
   4  13   4       63.95       66.41     11.71 o 
  -1  14   4      637.72      704.14     20.81 o 
   0  14   4      180.97      206.78     12.14 o 
   1  14   4      641.73      708.72     20.82 o 
   2   0   5     8348.88     8105.66     78.43 o 
   3   0   5     6329.08     6087.51     60.57 o 
   4   0   5      657.14      683.27      9.75 o 
   5   0   5     2012.39     1904.22     20.85 o 
   6   0   5      789.86      778.94     13.26 o 
   7   0   5     2578.13     2615.84     32.30 o 
   8   0   5       55.76       71.29      5.81 o 
   9   0   5      569.31      622.11     16.37 o 
  10   0   5      218.67      227.04     10.92 o 
 -10   1   5      511.25      532.55     15.76 o 
  -9   1   5      157.53      190.37      9.64 o 
  -8   1   5      134.66      165.58      7.75 o 
  -7   1   5      928.26      973.52     16.36 o 
  -6   1   5     5038.73     5277.93     56.44 o 
  -5   1   5     2666.58     2645.46     30.47 o 
  -4   1   5       40.47       31.00      2.63 o 
  -3   1   5     5706.82     5604.35     55.95 o 
  -2   1   5    10019.52    10150.24     97.42 o 
  -1   1   5     9265.46     9707.05     85.30 o 
   0   1   5     1444.73     1404.04     13.75 o 
   1   1   5     9188.16     9569.09     86.98 o 
   2   1   5    10143.16    10247.20     85.78 o 
   3   1   5     5650.00     5561.85     54.04 o 
   4   1   5       37.81       37.80      3.64 o 
   5   1   5     2663.65     2611.98     25.57 o 
   6   1   5     5054.58     5213.83     56.26 o 
   7   1   5      916.67      932.36     19.09 o 
   8   1   5      137.14      165.21      7.58 o 
   9   1   5      156.10      164.36      9.30 o 
  10   1   5      506.70      485.56     14.99 o 
 -10   2   5      259.32      249.43     13.24 o 
  -9   2   5      625.55      657.02     16.94 o 
  -8   2   5      148.01      144.25      7.36 o 
  -7   2   5     1700.96     1740.15     24.05 o 
  -6   2   5      690.06      661.48     13.47 o 
  -5   2   5      965.42      910.31     13.71 o 
  -4   2   5      346.35      335.05      7.68 o 
  -3   2   5    13343.67    13473.26    129.76 o 
  -2   2   5     5467.89     5439.89     54.19 o 
  -1   2   5     1012.86      997.47     10.05 o 
   0   2   5       81.97       83.01      2.15 o 
   1   2   5     1030.88     1014.56     12.87 o 
   2   2   5     5344.88     5260.63     40.60 o 
   3   2   5    13542.34    13780.40    115.59 o 
   4   2   5      336.74      345.62      7.78 o 
   5   2   5      984.74      910.44     11.57 o 
   6   2   5      719.37      695.61     12.29 o 
   7   2   5     1689.56     1701.29     25.05 o 
   8   2   5      149.69      155.12      7.40 o 
   9   2   5      630.56      646.19     16.81 o 
  10   2   5      261.00      252.08     11.12 o 
 -10   3   5      546.01      555.41     34.01 o 
  -9   3   5      406.08      377.32     16.62 o 
  -8   3   5       85.24      103.68      6.36 o 
  -7   3   5      442.54      466.85     10.88 o 
  -6   3   5     3122.08     3056.79     56.51 o 
  -5   3   5     1254.45     1273.51     17.44 o 
  -4   3   5      361.32      364.51      7.30 o 
  -3   3   5     7853.69     8100.65     74.96 o 
  -2   3   5     3522.07     3410.68     28.63 o 
  -1   3   5     7770.85     7798.97     66.19 o 
   0   3   5      350.27      333.73      5.72 o 
   1   3   5     7766.63     7890.08     77.70 o 
   2   3   5     3585.88     3465.97     33.20 o 
   3   3   5     7770.58     8021.03     68.39 o 
   4   3   5      338.86      352.65      5.53 o 
   5   3   5     1252.84     1258.81     14.84 o 
   6   3   5     3138.13     3133.16     33.00 o 
   7   3   5      437.98      473.60     11.30 o 
   8   3   5       89.09      115.02      7.70 o 
   9   3   5      402.77      395.76     13.11 o 
  10   3   5      547.22      565.58     16.22 o 
 -10   4   5      247.13      227.05     22.18 o 
  -9   4   5      533.99      525.64     17.45 o 
  -8   4   5      613.11      605.16     15.55 o 
  -7   4   5      662.16      661.99     13.03 o 
  -6   4   5      593.91      566.28     10.96 o 
  -5   4   5      777.54      755.38     10.83 o 
  -4   4   5     1445.66     1416.58     17.93 o 
  -3   4   5     6319.50     6458.03     56.58 o 
  -2   4   5     1359.66     1373.63     14.12 o 
  -1   4   5     4525.37     4690.82     41.13 o 
   0   4   5     1492.79     1608.64     17.01 o 
   1   4   5     4515.08     4645.05     47.77 o 
   2   4   5     1398.69     1426.80     17.18 o 
   3   4   5     6361.43     6651.08     57.82 o 
   4   4   5     1448.53     1437.32     16.38 o 
   5   4   5      797.84      742.71     21.93 o 
   6   4   5      607.11      601.29     11.36 o 
   7   4   5      660.44      646.87     15.80 o 
   8   4   5      616.81      630.27     15.90 o 
   9   4   5      533.15      534.94     16.94 o 
  10   4   5      243.09      241.40     16.11 o 
  -9   5   5      230.33      222.64     14.50 o 
  -8   5   5       72.69       93.05      8.10 o 
  -7   5   5      402.58      421.78     12.60 o 
  -6   5   5     1357.98     1343.56     20.34 o 
  -5   5   5     2591.99     2659.78     49.73 o 
  -4   5   5      850.51      887.26     12.54 o 
  -3   5   5     1063.65     1093.75     15.44 o 
  -2   5   5     1776.30     1685.58     17.36 o 
  -1   5   5     9098.09     9611.95     81.88 o 
   0   5   5      100.48      122.57      3.44 o 
   1   5   5     9042.09     9431.51     93.93 o 
   2   5   5     1814.22     1727.49     20.77 o 
   3   5   5     1044.75     1071.95     12.55 o 
   4   5   5      809.46      847.70     12.88 o 
   5   5   5     2620.60     2685.01     31.40 o 
   6   5   5     1359.90     1319.83     19.07 o 
   7   5   5      398.44      398.61     11.98 o 
   8   5   5       75.15      103.60      8.55 o 
   9   5   5      223.83      222.66     10.20 o 
  -9   6   5      347.55      324.73     13.97 o 
  -8   6   5      675.48      657.66     20.67 o 
  -7   6   5      661.09      620.82     14.29 o 
  -6   6   5      329.90      335.14     10.45 o 
  -5   6   5     1529.55     1535.62     32.63 o 
  -4   6   5     2021.18     2002.01     40.73 o 
  -3   6   5     1481.20     1468.21     19.44 o 
  -2   6   5     1629.34     1660.71     17.58 o 
  -1   6   5     2770.71     2826.78     26.83 o 
   0   6   5      747.04      794.57     10.59 o 
   1   6   5     2784.12     2844.68     32.27 o 
   2   6   5     1628.96     1649.70     20.82 o 
   3   6   5     1479.01     1477.92     16.49 o 
   4   6   5     1986.00     1912.75     44.88 o 
   5   6   5     1532.37     1538.84     23.00 o 
   6   6   5      340.63      354.90      9.18 o 
   7   6   5      675.10      633.64     19.76 o 
   8   6   5      675.18      663.31     21.74 o 
   9   6   5      351.13      372.03     14.70 o 
  -9   7   5      148.17      148.85     10.43 o 
  -8   7   5      119.33      126.53      9.57 o 
  -7   7   5      814.99      777.12     18.74 o 
  -6   7   5      721.14      736.71     18.38 o 
  -5   7   5     3271.88     3275.48     39.22 o 
  -4   7   5      520.59      542.01     11.02 o 
  -3   7   5      208.97      220.78      6.63 o 
  -2   7   5     1106.46     1100.29     13.21 o 
  -1   7   5     2410.88     2408.83     23.87 o 
   0   7   5     1331.10     1342.99     18.30 o 
   1   7   5     2362.40     2361.19     28.36 o 
   2   7   5     1161.21     1174.08     16.90 o 
   3   7   5      210.72      230.50      5.67 o 
   4   7   5      503.58      535.09     10.49 o 
   5   7   5     3281.38     3264.92     38.00 o 
   6   7   5      736.93      722.56     18.53 o 
   7   7   5      810.65      814.53     19.27 o 
   8   7   5      121.02      138.60      9.81 o 
   9   7   5      147.73      159.75     10.56 o 
  -8   8   5      612.71      611.16     17.22 o 
  -7   8   5      320.64      297.56     12.65 o 
  -6   8   5      111.23      112.69      6.84 o 
  -5   8   5      638.59      663.25     13.31 o 
  -4   8   5     2269.74     2212.78     28.58 o 
  -3   8   5     1815.82     1826.20     27.46 o 
  -2   8   5      907.34      917.75     13.32 o 
  -1   8   5      730.03      694.04     22.78 o 
   0   8   5     1555.14     1553.47     21.16 o 
   1   8   5      727.60      716.64     14.53 o 
   2   8   5      918.32      921.26     14.97 o 
   3   8   5     1837.04     1857.71     20.84 o 
   4   8   5     2252.46     2188.34     33.00 o 
   5   8   5      646.17      666.63     12.73 o 
   6   8   5      108.89      112.39      6.84 o 
   7   8   5      324.21      288.65     10.45 o 
   8   8   5      613.19      561.06     22.42 o 
  -8   9   5      158.72      151.34      9.60 o 
  -7   9   5      364.83      345.88     16.54 o 
  -6   9   5      360.15      372.85     13.67 o 
  -5   9   5      982.55      948.16     21.81 o 
  -4   9   5      563.44      522.38     13.20 o 
  -3   9   5      621.75      635.99     17.08 o 
  -2   9   5      179.67      201.87      8.08 o 
  -1   9   5      823.85      828.54     14.33 o 
   0   9   5     1561.08     1547.96     21.83 o 
   1   9   5      832.27      833.12     14.57 o 
   2   9   5      184.83      192.11      7.31 o 
   3   9   5      636.10      644.53     10.63 o 
   4   9   5      568.94      546.97     12.71 o 
   5   9   5      989.79      932.11     24.93 o 
   6   9   5      369.58      361.74     12.49 o 
   7   9   5      364.03      340.13     13.35 o 
   8   9   5      162.46      163.42     12.81 o 
  -7  10   5      100.46       88.12     11.10 o 
  -6  10   5      139.05      146.06     26.19 o 
  -5  10   5      166.49      186.14     11.47 o 
  -4  10   5     1464.89     1380.58     28.26 o 
  -3  10   5      979.59      958.38     29.52 o 
  -2  10   5      167.65      187.33     13.16 o 
  -1  10   5      652.08      662.61     13.04 o 
   0  10   5      780.07      778.57     21.05 o 
   1  10   5      631.43      671.26     13.42 o 
   2  10   5      171.64      188.61      7.55 o 
   3  10   5      984.04      994.62     18.11 o 
   4  10   5     1476.18     1474.08     27.27 o 
   5  10   5      170.65      192.83     10.01 o 
   6  10   5      136.66      133.88      8.91 o 
   7  10   5      102.39      103.31      8.57 o 
  -6  11   5       40.70       46.48     10.38 o 
  -5  11   5      649.20      614.04     23.43 o 
  -4  11   5      335.72      321.06     13.22 o 
  -3  11   5      213.16      200.44     15.03 o 
  -2  11   5       79.74       98.18      9.12 o 
  -1  11   5      589.69      598.28     17.46 o 
   0  11   5     1248.29     1248.57     30.52 o 
   1  11   5      597.89      601.11     12.92 o 
   2  11   5       79.11      114.23      7.80 o 
   3  11   5      224.58      213.33      9.92 o 
   4  11   5      337.80      336.99     16.87 o 
   5  11   5      658.80      658.70     27.64 o 
   6  11   5       39.55       48.37      6.67 o 
  -5  12   5       95.98      115.25     10.08 o 
  -4  12   5      570.62      590.01     28.14 o 
  -3  12   5      257.44      257.63     12.34 o 
  -2  12   5       14.72       31.62      6.36 o 
  -1  12   5      625.86      682.08     19.53 o 
   0  12   5      759.75      782.22     20.77 o 
   1  12   5      620.94      670.45     21.20 o 
   2  12   5       14.38       25.49     10.37 o 
   3  12   5      268.90      239.97     13.17 o 
   4  12   5      567.88      547.42     19.11 o 
   5  12   5       98.01      108.07     10.27 o 
  -4  13   5      323.07      315.11     16.09 o 
  -3  13   5      187.03      203.65     11.71 o 
  -2  13   5       44.33       75.78      8.46 o 
  -1  13   5      229.44      247.46     12.48 o 
   0  13   5      632.28      644.21     21.74 o 
   1  13   5      232.59      269.85     16.15 o 
   2  13   5       42.77       76.45      8.68 o 
   3  13   5      181.83      180.33     26.26 o 
   4  13   5      328.92      317.74     21.24 o 
  -1  14   5      222.98      235.71     14.76 o 
   0  14   5      182.19      201.21     12.11 o 
   1  14   5      224.65      259.42     13.11 o 
   0   0   6        6.38       11.68      1.29 o 
   1   0   6    14693.72    15081.18    124.87 o 
   2   0   6       21.93       38.47      2.25 o 
   3   0   6     2365.52     2587.13     27.92 o 
   4   0   6      794.19      768.21     11.48 o 
   5   0   6     5343.03     5495.39     57.37 o 
   6   0   6       40.68       58.48      4.25 o 
   7   0   6     4676.93     4716.90     52.44 o 
   8   0   6        3.29        0.25      3.52 o 
   9   0   6      123.34      181.03      9.60 o 
  10   0   6        6.68       24.51      6.16 o 
 -10   1   6      110.93      136.18      9.13 o 
  -9   1   6       73.55       88.84      6.56 o 
  -8   1   6     2953.33     2922.58     38.82 o 
  -7   1   6      114.08      126.48      6.34 o 
  -6   1   6       43.42       54.09      4.24 o 
  -5   1   6       56.24       72.25      3.96 o 
  -4   1   6     8613.38     8610.16     85.36 o 
  -3   1   6      714.42      719.10     10.14 o 
  -2   1   6      446.74      453.61      6.66 o 
  -1   1   6     1008.73      992.35      9.72 o 
   0   1   6     7847.20     7986.88     71.94 o 
   1   1   6      990.69      978.82     11.54 o 
   2   1   6      448.97      464.00      6.35 o 
   3   1   6      707.38      725.51      8.63 o 
   4   1   6     8776.16     8823.88     81.83 o 
   5   1   6       55.48       76.55      3.44 o 
   6   1   6       46.91       56.86      4.25 o 
   7   1   6      118.66      135.80      6.41 o 
   8   1   6     2937.22     2849.45     37.96 o 
   9   1   6       73.60      101.50      8.93 o 
  10   1   6      109.90      146.86     12.80 o 
 -10   2   6       49.39       70.34      8.68 o 
  -9   2   6      362.84      387.53     14.22 o 
  -8   2   6       29.68       36.72      4.83 o 
  -7   2   6     3164.81     3199.65     38.23 o 
  -6   2   6      806.70      821.49     13.85 o 
  -5   2   6     3816.21     3927.10     42.83 o 
  -4   2   6      264.25      259.45      6.14 o 
  -3   2   6     7369.21     7950.06     78.23 o 
  -2   2   6       97.04      102.67      3.07 o 
  -1   2   6     4266.73     4151.95     37.74 o 
   0   2   6      586.68      575.32      7.14 o 
   1   2   6     4291.91     4129.68     42.51 o 
   2   2   6      109.35      114.12      3.09 o 
   3   2   6     7461.53     7995.40     68.56 o 
   4   2   6      258.72      262.54      5.24 o 
   5   2   6     3843.65     3944.78     36.99 o 
   6   2   6      811.55      845.24     14.05 o 
   7   2   6     3167.72     3127.64     37.34 o 
   8   2   6       31.86       41.14      4.99 o 
   9   2   6      362.42      376.91     12.91 o 
  10   2   6       49.16       70.09      7.26 o 
 -10   3   6      131.61      165.28     19.81 o 
  -9   3   6      268.71      268.32     11.16 o 
  -8   3   6     2312.37     2294.39     33.73 o 
  -7   3   6      421.07      441.18     10.56 o 
  -6   3   6       13.39       27.64      5.29 o 
  -5   3   6      141.05      138.37      5.55 o 
  -4   3   6     8296.96     8502.46     84.80 o 
  -3   3   6     1581.16     1540.78     18.13 o 
  -2   3   6     1599.95     1554.90     14.41 o 
  -1   3   6      896.61      827.65      9.24 o 
   0   3   6     4623.30     4416.59     41.60 o 
   1   3   6      853.81      782.88     11.39 o 
   2   3   6     1611.99     1608.42     16.97 o 
   3   3   6     1620.62     1564.48     14.75 o 
   4   3   6     8448.47     8628.98     74.91 o 
   5   3   6      157.14      159.11      4.73 o 
   6   3   6       12.13       20.04      3.39 o 
   7   3   6      432.79      459.46     13.53 o 
   8   3   6     2293.19     2260.37     31.95 o 
   9   3   6      266.71      266.30     10.92 o 
  10   3   6      128.81      163.05     11.65 o 
  -9   4   6      325.12      317.99     13.90 o 
  -8   4   6       61.28       70.14      9.41 o 
  -7   4   6     1876.02     1857.47     25.31 o 
  -6   4   6     1349.68     1402.26     19.00 o 
  -5   4   6     3470.30     3493.17     35.20 o 
  -4   4   6      204.29      180.92      4.69 o 
  -3   4   6     3499.53     3441.08     31.95 o 
  -2   4   6     1331.99     1420.23     13.77 o 
  -1   4   6     1922.21     1710.52     19.96 o 
   0   4   6       39.28       44.95      3.03 o 
   1   4   6     1873.12     1651.22     19.43 o 
   2   4   6     1341.62     1438.82     18.08 o 
   3   4   6     3552.55     3537.38     32.43 o 
   4   4   6      198.66      188.65      5.47 o 
   5   4   6     3471.65     3471.85     38.51 o 
   6   4   6     1361.77     1411.14     20.89 o 
   7   4   6     1860.57     1764.97     29.35 o 
   8   4   6       62.83       70.88      6.67 o 
   9   4   6      320.76      328.82     12.04 o 
  -9   5   6      358.70      342.59     27.11 o 
  -8   5   6     1352.93     1299.25     26.49 o 
  -7   5   6      876.32      877.20     17.37 o 
  -6   5   6      113.35      102.78      6.09 o 
  -5   5   6     1196.38     1150.77     33.46 o 
  -4   5   6     3685.63     3729.18     42.14 o 
  -3   5   6     1079.13      986.12     12.73 o 
  -2   5   6      820.62      767.12      9.76 o 
  -1   5   6       95.35       83.96      5.05 o 
   0   5   6     3806.04     3922.43     42.03 o 
   1   5   6       78.00       59.13      3.89 o 
   2   5   6      823.74      780.58     11.62 o 
   3   5   6     1121.87     1052.72     12.46 o 
   4   5   6     3649.96     3643.14     39.90 o 
   5   5   6     1192.16     1131.27     17.47 o 
   6   5   6      108.27       93.70      5.26 o 
   7   5   6      879.62      827.26     17.93 o 
   8   5   6     1346.69     1253.37     30.34 o 
   9   5   6      353.62      362.95     12.79 o 
  -9   6   6      119.67      130.70     10.04 o 
  -8   6   6       80.05       80.08      8.47 o 
  -7   6   6      674.95      675.49     15.10 o 
  -6   6   6     1658.57     1668.96     24.26 o 
  -5   6   6     1896.87     1914.93     25.81 o 
  -4   6   6      342.35      331.61      8.30 o 
  -3   6   6      150.10      132.74      5.18 o 
  -2   6   6     2218.59     2205.30     22.29 o 
  -1   6   6     3373.59     3290.23     30.75 o 
   0   6   6      290.60      269.79      7.84 o 
   1   6   6     3328.04     3217.07     35.98 o 
   2   6   6     2195.82     2138.05     25.76 o 
   3   6   6      142.72      137.52      4.31 o 
   4   6   6      338.63      344.36      8.32 o 
   5   6   6     1899.03     1860.83     24.20 o 
   6   6   6     1664.05     1641.61     29.43 o 
   7   6   6      665.09      618.78     15.21 o 
   8   6   6       79.16       85.50      7.02 o 
   9   6   6      117.16      133.35      8.58 o 
  -8   7   6      476.43      448.18     14.68 o 
  -7   7   6      486.04      477.12     15.48 o 
  -6   7   6       20.04       27.16      5.48 o 
  -5   7   6     1035.58     1038.87     17.28 o 
  -4   7   6     2301.04     2271.39     36.92 o 
  -3   7   6     2013.13     1920.66     29.10 o 
  -2   7   6       74.83       88.98      4.51 o 
  -1   7   6      518.52      507.48      8.59 o 
   0   7   6      791.00      802.57     12.99 o 
   1   7   6      524.06      496.41      9.73 o 
   2   7   6       79.82       97.88      4.67 o 
   3   7   6     2010.91     1944.71     23.77 o 
   4   7   6     2270.36     2245.92     27.77 o 
   5   7   6      999.85      983.16     17.56 o 
   6   7   6       17.98       24.04      3.92 o 
   7   7   6      483.52      478.66     13.37 o 
   8   7   6      478.14      430.58     31.79 o 
  -8   8   6       10.76       10.03      5.42 o 
  -7   8   6      155.83      171.31      9.57 o 
  -6   8   6     1829.82     1803.96     31.80 o 
  -5   8   6      410.42      417.82     10.83 o 
  -4   8   6      170.14      178.20      9.66 o 
  -3   8   6      173.43      172.43      7.61 o 
  -2   8   6     1822.35     1835.31     25.73 o 
  -1   8   6      852.85      805.11     14.29 o 
   0   8   6      504.29      509.28     15.18 o 
   1   8   6      855.23      816.70     13.84 o 
   2   8   6     1843.28     1843.27     24.52 o 
   3   8   6      162.14      162.58      6.78 o 
   4   8   6      167.19      182.39      6.86 o 
   5   8   6      406.43      423.89     10.06 o 
   6   8   6     1820.92     1755.35     34.95 o 
   7   8   6      157.14      141.57     13.31 o 
   8   8   6       11.01        5.02      6.20 o 
  -7   9   6      353.12      350.76     15.62 o 
  -6   9   6       13.73        6.26      4.69 o 
  -5   9   6      778.40      761.89     16.83 o 
  -4   9   6      418.04      414.97     18.81 o 
  -3   9   6     1911.25     1831.16     33.29 o 
  -2   9   6       10.60       22.68      3.70 o 
  -1   9   6     1101.21     1106.99     17.55 o 
   0   9   6      673.44      671.53     13.32 o 
   1   9   6     1080.27     1033.91     37.07 o 
   2   9   6       10.15       15.64      3.68 o 
   3   9   6     1918.40     1947.62     23.24 o 
   4   9   6      416.79      423.45     11.29 o 
   5   9   6      767.95      786.94     17.21 o 
   6   9   6       12.15       11.00      5.00 o 
   7   9   6      343.90      311.14     27.06 o 
  -7  10   6       96.32       97.40     22.15 o 
  -6  10   6     1460.65     1367.13     49.02 o 
  -5  10   6      219.66      233.66     17.56 o 
  -4  10   6      121.68      136.18      9.84 o 
  -3  10   6      146.54      153.14      9.52 o 
  -2  10   6     1566.83     1550.49     22.73 o 
  -1  10   6       37.61       52.05      4.75 o 
   0  10   6      388.16      371.61      9.77 o 
   1  10   6       34.58       51.05      6.92 o 
   2  10   6     1579.27     1619.48     23.74 o 
   3  10   6      143.21      138.73      8.32 o 
   4  10   6      120.23      130.03      8.45 o 
   5  10   6      218.98      219.58     10.39 o 
   6  10   6     1455.32     1382.65     35.71 o 
   7  10   6       94.60       89.71      8.36 o 
  -6  11   6       11.89       27.33     17.95 o 
  -5  11   6     1087.58     1039.82     27.80 o 
  -4  11   6        8.41       25.38      6.19 o 
  -3  11   6      887.62      866.01     21.71 o 
  -2  11   6       22.31       17.77      5.46 o 
  -1  11   6      716.38      772.35     20.10 o 
   0  11   6      144.43      168.86      7.42 o 
   1  11   6      694.79      717.40     14.39 o 
   2  11   6       20.25       22.68      4.30 o 
   3  11   6      889.05      880.79     19.85 o 
   4  11   6       10.55       30.91      5.79 o 
   5  11   6     1086.90     1109.71     24.53 o 
   6  11   6       10.68       10.97      5.16 o 
  -5  12   6        2.67       10.70      5.90 o 
  -4  12   6       36.47       56.08      7.66 o 
  -3  12   6       34.22       27.51      6.34 o 
  -2  12   6      930.78      867.61     26.99 o 
  -1  12   6      134.50      157.96     10.44 o 
   0  12   6        2.57       10.58      5.61 o 
   1  12   6      135.24      154.51     10.43 o 
   2  12   6      931.41      926.78     19.68 o 
   3  12   6       33.10       38.59      8.02 o 
   4  12   6       36.38       57.96      8.62 o 
   5  12   6        2.57        4.11      6.33 o 
  -3  13   6      592.10      609.33     18.73 o 
  -2  13   6       12.68       12.91     10.15 o 
  -1  13   6      349.03      387.30     23.87 o 
   0  13   6       38.22       59.30     10.62 o 
   1  13   6      350.86      383.60     15.06 o 
   2  13   6       13.49       23.96      9.53 o 
   3  13   6      587.62      603.67     27.09 o 
  -1  14   6        9.70       16.64      6.06 o 
   0  14   6       67.71       88.77     11.61 o 
   1  14   6       11.08       18.26      6.32 o 
   1   0   7     1589.57     1567.38     14.72 o 
   2   0   7    14304.09    14315.17    136.68 o 
   3   0   7      688.09      686.07     10.00 o 
   4   0   7      408.42      399.90      7.85 o 
   5   0   7     1087.42      968.95     14.51 o 
   6   0   7     1896.10     1754.00     54.02 o 
   7   0   7      758.99      758.12     16.34 o 
   8   0   7       81.35       97.43      9.67 o 
   9   0   7      338.46      328.03     10.62 o 
  10   0   7      525.53      549.74     16.08 o 
 -10   1   7      342.02      372.18     13.21 o 
  -9   1   7      142.80      159.99      8.09 o 
  -8   1   7       73.92       83.43      5.95 o 
  -7   1   7      623.27      572.09     12.93 o 
  -6   1   7     2040.22     1990.06     25.60 o 
  -5   1   7     2399.38     2373.91     28.13 o 
  -4   1   7      494.82      466.85      8.56 o 
  -3   1   7     1250.45     1236.40     15.26 o 
  -2   1   7     8059.81     8377.16     89.91 o 
  -1   1   7     7253.46     7297.00     60.93 o 
   0   1   7      411.12      438.04      5.30 o 
   1   1   7     7365.95     7551.84     69.55 o 
   2   1   7     8203.50     8526.33     68.65 o 
   3   1   7     1205.33     1222.26     12.92 o 
   4   1   7      508.25      478.08      7.07 o 
   5   1   7     2332.33     2331.55     27.76 o 
   6   1   7     2047.97     2029.39     25.92 o 
   7   1   7      632.69      614.50     12.56 o 
   8   1   7       73.63      100.58      8.43 o 
   9   1   7      143.80      176.69      9.58 o 
  10   1   7      344.31      357.31     13.78 o 
 -10   2   7      497.64      528.94     18.32 o 
  -9   2   7      535.09      569.61     15.72 o 
  -8   2   7       43.88       66.95      6.72 o 
  -7   2   7      437.08      438.42     10.72 o 
  -6   2   7     1548.11     1433.99     20.23 o 
  -5   2   7      787.15      784.20     12.65 o 
  -4   2   7     1717.46     1739.53     21.09 o 
  -3   2   7     1779.35     1854.47     21.12 o 
  -2   2   7    14912.85    15011.50    139.13 o 
  -1   2   7     2452.01     2535.01     24.23 o 
   0   2   7     2814.51     3133.34     29.83 o 
   1   2   7     2441.90     2465.59     22.87 o 
   2   2   7    14718.09    14931.37    126.56 o 
   3   2   7     1755.81     1810.46     18.19 o 
   4   2   7     1745.24     1746.03     18.22 o 
   5   2   7      807.35      810.53     11.43 o 
   6   2   7     1537.80     1466.66     20.48 o 
   7   2   7      438.16      435.07     13.05 o 
   8   2   7       42.83       62.56      7.73 o 
   9   2   7      536.32      529.39     15.30 o 
  10   2   7      499.33      506.85     15.38 o 
 -10   3   7      271.45      263.44     31.14 o 
  -9   3   7      214.36      244.15     10.90 o 
  -8   3   7      226.15      247.04      9.88 o 
  -7   3   7      275.76      290.10      8.87 o 
  -6   3   7     2185.66     2094.53     26.72 o 
  -5   3   7     1859.43     1871.04     23.43 o 
  -4   3   7      446.28      428.05      8.85 o 
  -3   3   7     2326.22     2381.03     26.17 o 
  -2   3   7     5683.68     5685.64     46.41 o 
  -1   3   7     8146.92     8308.74     70.71 o 
   0   3   7     5215.50     5285.04     49.38 o 
   1   3   7     8101.05     8151.47     80.72 o 
   2   3   7     5756.72     5788.76     53.80 o 
   3   3   7     2246.61     2250.85     20.93 o 
   4   3   7      443.38      425.90      7.20 o 
   5   3   7     1813.18     1833.68     19.98 o 
   6   3   7     2198.43     2093.39     33.15 o 
   7   3   7      291.67      311.46      8.90 o 
   8   3   7      224.58      277.62      9.50 o 
   9   3   7      217.71      242.05     10.72 o 
  10   3   7      278.12      293.83     11.91 o 
  -9   4   7      563.22      569.17     18.40 o 
  -8   4   7      106.95      129.71      7.67 o 
  -7   4   7      318.97      322.80     10.45 o 
  -6   4   7     1392.03     1418.12     19.30 o 
  -5   4   7      877.11      856.98     13.14 o 
  -4   4   7     1525.74     1437.26     16.19 o 
  -3   4   7     3179.52     3283.64     30.68 o 
  -2   4   7     8787.28     8775.77     70.64 o 
  -1   4   7     5794.32     5867.94     51.18 o 
   0   4   7     2249.15     2176.25     27.72 o 
   1   4   7     5951.08     6034.09     61.42 o 
   2   4   7     8671.91     8662.51     86.32 o 
   3   4   7     3182.92     3257.54     30.28 o 
   4   4   7     1554.95     1490.50     19.05 o 
   5   4   7      867.84      846.20     14.82 o 
   6   4   7     1396.12     1371.64     23.83 o 
   7   4   7      324.06      316.05     10.77 o 
   8   4   7      103.33      113.63      7.69 o 
   9   4   7      550.39      587.44     16.20 o 
  -9   5   7      158.98      161.08     11.06 o 
  -8   5   7      230.92      247.09     11.64 o 
  -7   5   7      403.28      439.86     16.34 o 
  -6   5   7     1674.63     1691.81     24.40 o 
  -5   5   7     1273.95     1220.10     28.22 o 
  -4   5   7     1542.86     1539.85     21.04 o 
  -3   5   7      389.25      384.77      9.60 o 
  -2   5   7     2520.57     2534.43     24.83 o 
  -1   5   7     8168.33     8614.09     74.07 o 
   0   5   7     9171.87     9309.04     93.51 o 
   1   5   7     8101.66     8416.07     84.79 o 
   2   5   7     2483.67     2493.89     30.50 o 
   3   5   7      381.56      377.96      6.53 o 
   4   5   7     1539.86     1554.56     20.17 o 
   5   5   7     1294.08     1302.42     18.40 o 
   6   5   7     1677.69     1652.88     25.85 o 
   7   5   7      411.09      439.07     12.71 o 
   8   5   7      230.46      249.82     10.29 o 
   9   5   7      162.34      184.00     14.82 o 
  -9   6   7      310.47      284.57     13.32 o 
  -8   6   7      239.52      259.93     11.70 o 
  -7   6   7      451.68      442.15     12.29 o 
  -6   6   7      669.04      687.02     23.91 o 
  -5   6   7     1198.25     1166.52     18.49 o 
  -4   6   7      597.52      568.87     13.80 o 
  -3   6   7     2377.69     2409.40     29.07 o 
  -2   6   7     2420.04     2331.04     23.46 o 
  -1   6   7     4303.69     4379.24     39.86 o 
   0   6   7     1681.78     1738.44     21.98 o 
   1   6   7     4426.78     4511.89     48.58 o 
   2   6   7     2420.98     2338.17     27.84 o 
   3   6   7     2353.36     2377.99     24.31 o 
   4   6   7      591.27      603.18     11.10 o 
   5   6   7     1162.11     1097.87     16.82 o 
   6   6   7      664.10      667.41     13.04 o 
   7   6   7      469.07      436.50     14.41 o 
   8   6   7      237.03      242.42     10.23 o 
   9   6   7      306.40      291.64     12.46 o 
  -8   7   7      244.11      234.83     22.54 o 
  -7   7   7      485.62      483.12     14.14 o 
  -6   7   7      750.44      736.60     14.74 o 
  -5   7   7     1116.59     1108.46     18.20 o 
  -4   7   7     1621.99     1644.68     22.87 o 
  -3   7   7      737.10      695.14     12.84 o 
  -2   7   7      734.90      728.93     11.27 o 
  -1   7   7     1441.09     1421.79     19.60 o 
   0   7   7     6248.02     6320.01     66.75 o 
   1   7   7     1465.43     1462.98     19.96 o 
   2   7   7      726.16      746.99     12.74 o 
   3   7   7      749.17      693.50     11.79 o 
   4   7   7     1644.04     1629.04     23.52 o 
   5   7   7     1142.72     1093.90     17.18 o 
   6   7   7      749.58      728.82     13.81 o 
   7   7   7      487.73      475.16     24.70 o 
   8   7   7      243.39      252.97     10.37 o 
  -8   8   7      327.26      324.26     13.15 o 
  -7   8   7      257.56      262.00     10.32 o 
  -6   8   7      149.49      164.56      9.00 o 
  -5   8   7      567.84      563.07     18.13 o 
  -4   8   7      698.61      682.35     16.11 o 
  -3   8   7     1561.60     1640.26     25.74 o 
  -2   8   7      844.27      861.00     15.29 o 
  -1   8   7     1367.31     1398.71     20.13 o 
   0   8   7      396.30      417.31      9.53 o 
   1   8   7     1348.64     1384.38     19.94 o 
   2   8   7      832.65      843.98     14.51 o 
   3   8   7     1547.83     1592.90     24.03 o 
   4   8   7      708.58      699.31     12.99 o 
   5   8   7      559.89      565.46     11.84 o 
   6   8   7      150.52      172.08     10.25 o 
   7   8   7      259.24      224.11     15.26 o 
   8   8   7      322.32      317.29     27.84 o 
  -7   9   7      211.13      221.11     13.02 o 
  -6   9   7      221.67      225.52     20.64 o 
  -5   9   7      409.69      419.56     34.56 o 
  -4   9   7     1065.17     1084.47     23.90 o 
  -3   9   7      498.55      509.94     15.54 o 
  -2   9   7      498.70      516.82     19.43 o 
  -1   9   7      482.99      485.97     10.91 o 
   0   9   7     3793.76     3695.66     62.87 o 
   1   9   7      516.07      518.91     11.34 o 
   2   9   7      492.97      478.82     11.02 o 
   3   9   7      494.18      499.93     10.84 o 
   4   9   7     1072.75     1110.66     19.57 o 
   5   9   7      411.59      405.10     13.59 o 
   6   9   7      216.36      219.87     15.69 o 
   7   9   7      216.60      203.90     13.75 o 
  -7  10   7      158.97      172.37     15.76 o 
  -6  10   7       68.30       76.72      8.87 o 
  -5  10   7      169.18      163.98     17.83 o 
  -4  10   7      568.35      552.40     21.07 o 
  -3  10   7      991.21      982.31     22.98 o 
  -2  10   7      165.09      198.13      7.61 o 
  -1  10   7     1095.81     1089.91     20.26 o 
   0  10   7      514.49      522.16     11.73 o 
   1  10   7     1065.58     1045.35     21.16 o 
   2  10   7      163.46      170.28      7.37 o 
   3  10   7     1001.26     1027.38     18.79 o 
   4  10   7      573.40      595.94     16.23 o 
   5  10   7      175.00      182.86      9.96 o 
   6  10   7       69.00       78.01      7.68 o 
   7  10   7      149.24      138.83     11.95 o 
  -6  11   7      122.08      137.03     13.01 o 
  -5  11   7      262.21      284.58     13.24 o 
  -4  11   7      940.57      926.21     22.90 o 
  -3  11   7       33.08       31.26      6.58 o 
  -2  11   7      243.68      239.11     11.91 o 
  -1  11   7      243.81      258.39      8.69 o 
   0  11   7     1918.88     1953.59     27.56 o 
   1  11   7      249.35      262.29      8.90 o 
   2  11   7      241.70      244.53     10.25 o 
   3  11   7       31.05       31.76      5.95 o 
   4  11   7      941.46      917.84     21.04 o 
   5  11   7      258.16      276.16     11.93 o 
   6  11   7      119.05      112.02      8.62 o 
  -5  12   7       34.59       47.64      7.60 o 
  -4  12   7      468.53      459.33     19.88 o 
  -3  12   7      658.06      648.50     19.16 o 
  -2  12   7        7.56        7.87      5.55 o 
  -1  12   7      593.12      598.05     24.87 o 
   0  12   7      440.32      453.64     15.84 o 
   1  12   7      596.04      600.57     33.37 o 
   2  12   7        7.41       13.50      6.34 o 
   3  12   7      656.10      645.12     17.20 o 
   4  12   7      464.51      462.88     20.12 o 
   5  12   7       35.89       42.22      6.67 o 
  -3  13   7       43.86       49.00      8.75 o 
  -2  13   7       73.80      100.98     10.94 o 
  -1  13   7      234.02      242.89     12.35 o 
   0  13   7     1081.53     1106.12     29.27 o 
   1  13   7      222.75      233.40     19.30 o 
   2  13   7       74.22       76.74     12.55 o 
   3  13   7       43.40       52.24     20.26 o 
   0   0   8      146.58       96.90      5.61 o 
   1   0   8       97.58       84.82      3.15 o 
   2   0   8       89.91       69.33      2.33 o 
   3   0   8      136.35      157.09      5.91 o 
   4   0   8     7854.94     7712.46     77.45 o 
   5   0   8      348.88      390.34      8.49 o 
   6   0   8      278.84      303.55      8.32 o 
   7   0   8       42.49       82.03      5.59 o 
   8   0   8     1530.46     1479.31     22.44 o 
   9   0   8       14.25       18.29      4.41 o 
  10   0   8        3.44        7.15      4.93 o 
 -10   1   8       18.58       29.81      6.85 o 
  -9   1   8      189.63      200.97      8.87 o 
  -8   1   8       51.19       53.36      5.20 o 
  -7   1   8     1707.52     1629.82     25.30 o 
  -6   1   8      224.71      247.71      7.67 o 
  -5   1   8      165.06      136.76      9.61 o 
  -4   1   8     1933.78     1863.39     22.42 o 
  -3   1   8    10385.22    10032.35     97.85 o 
  -2   1   8      398.52      338.42      5.98 o 
  -1   1   8     7931.74     8229.06     68.70 o 
   0   1   8      796.73      896.69      9.52 o 
   1   1   8     7825.88     8181.02     70.05 o 
   2   1   8      401.10      364.36      5.27 o 
   3   1   8    10304.10    10090.79     85.65 o 
   4   1   8     1952.15     1873.64     19.06 o 
   5   1   8      151.47      134.42      5.24 o 
   6   1   8      219.16      251.14      8.85 o 
   7   1   8     1702.60     1639.13     23.25 o 
   8   1   8       51.89       65.76      7.96 o 
   9   1   8      190.65      202.51      8.90 o 
  10   1   8       19.36       44.54      6.36 o 
 -10   2   8        8.74        4.75      6.00 o 
  -9   2   8       97.82      106.95      8.20 o 
  -8   2   8     1078.79     1049.16     18.15 o 
  -7   2   8       73.00       83.88      5.60 o 
  -6   2   8      216.22      232.92      7.40 o 
  -5   2   8      412.29      426.70      8.85 o 
  -4   2   8     5091.68     5089.51     52.84 o 
  -3   2   8      193.05      186.18      4.86 o 
  -2   2   8     1499.03     1415.59     15.05 o 
  -1   2   8      573.12      519.82      6.20 o 
   0   2   8    15086.59    15133.51    125.80 o 
   1   2   8      599.26      532.60     10.34 o 
   2   2   8     1504.12     1419.25     14.85 o 
   3   2   8      180.08      170.34      4.49 o 
   4   2   8     4960.74     4912.72     44.44 o 
   5   2   8      390.30      397.10      8.63 o 
   6   2   8      216.54      250.48      7.68 o 
   7   2   8       73.91      101.85      5.91 o 
   8   2   8     1084.08     1063.42     19.24 o 
   9   2   8       99.00      118.20      9.96 o 
  10   2   8        7.31        7.87      5.03 o 
  -9   3   8      269.43      262.91     12.92 o 
  -8   3   8      105.33      121.34      7.59 o 
  -7   3   8     1218.41     1181.71     21.01 o 
  -6   3   8      340.56      343.43     14.70 o 
  -5   3   8      624.98      600.52     10.83 o 
  -4   3   8     2097.76     2097.90     24.69 o 
  -3   3   8     9745.30     9876.06     96.70 o 
  -2   3   8     4137.22     4025.77     35.24 o 
  -1   3   8     1845.57     1758.08     18.97 o 
   0   3   8      532.72      568.56      7.42 o 
   1   3   8     1838.98     1751.92     22.12 o 
   2   3   8     4110.86     4036.84     41.76 o 
   3   3   8     9659.73     9665.19     78.83 o 
   4   3   8     2129.73     2117.03     21.82 o 
   5   3   8      612.37      568.12     16.81 o 
   6   3   8      332.11      368.96      9.50 o 
   7   3   8     1220.62     1185.31     18.85 o 
   8   3   8      105.53      132.28     11.39 o 
   9   3   8      268.65      282.31     11.43 o 
  -9   4   8       81.63       78.60      8.88 o 
  -8   4   8      540.77      575.80     14.47 o 
  -7   4   8      341.80      341.68     10.83 o 
  -6   4   8      375.97      387.43     11.86 o 
  -5   4   8     1211.22     1108.19     15.73 o 
  -4   4   8     3043.88     3091.91     32.80 o 
  -3   4   8       93.63       99.46      5.00 o 
  -2   4   8      965.47      905.27      9.97 o 
  -1   4   8     1077.73      965.03     11.01 o 
   0   4   8    25546.56    26077.47    232.29 o 
   1   4   8     1106.39      972.25     13.20 o 
   2   4   8      950.77      909.39     12.54 o 
   3   4   8       82.46       80.30      3.09 o 
   4   4   8     3038.73     3105.41     34.65 o 
   5   4   8     1211.74     1148.95     16.63 o 
   6   4   8      373.38      388.38     11.46 o 
   7   4   8      339.62      352.19     11.41 o 
   8   4   8      534.46      566.53     15.25 o 
   9   4   8       79.55      117.51     11.09 o 
  -9   5   8      272.69      258.29     13.14 o 
  -8   5   8      109.19      125.02      7.81 o 
  -7   5   8      227.43      253.99      9.68 o 
  -6   5   8      589.73      600.30     16.83 o 
  -5   5   8      353.09      369.50     11.04 o 
  -4   5   8      626.83      603.16     11.53 o 
  -3   5   8     3047.57     3037.79     46.46 o 
  -2   5   8     5041.99     4983.52     45.22 o 
  -1   5   8     4618.86     4807.37     43.15 o 
   0   5   8      671.53      652.38     10.70 o 
   1   5   8     4707.47     4807.02     50.80 o 
   2   5   8     5037.73     5023.52     52.81 o 
   3   5   8     3034.65     3079.28     34.61 o 
   4   5   8      634.75      597.50     16.81 o 
   5   5   8      347.38      365.65      8.69 o 
   6   5   8      595.64      584.67     14.39 o 
   7   5   8      239.46      264.96     12.02 o 
   8   5   8      110.63      123.15      8.12 o 
   9   5   8      270.07      278.63     11.31 o 
  -9   6   8      108.63       94.27      9.24 o 
  -8   6   8      335.17      322.58     12.99 o 
  -7   6   8      286.77      313.34     10.55 o 
  -6   6   8      213.69      224.08      8.43 o 
  -5   6   8     1202.81     1220.65     23.74 o 
  -4   6   8     2494.04     2410.05     31.73 o 
  -3   6   8      383.32      357.55      9.53 o 
  -2   6   8      394.36      404.14      6.94 o 
  -1   6   8     4065.53     4105.97     41.14 o 
   0   6   8     9572.64     9698.75     98.19 o 
   1   6   8     4079.48     4084.12     44.74 o 
   2   6   8      381.07      397.51     10.63 o 
   3   6   8      388.70      373.70      9.15 o 
   4   6   8     2523.09     2459.80     39.44 o 
   5   6   8     1223.90     1229.51     18.31 o 
   6   6   8      213.63      229.39      9.36 o 
   7   6   8      292.07      287.97     15.31 o 
   8   6   8      327.51      340.15     11.98 o 
   9   6   8      107.50      116.10     18.12 o 
  -8   7   8       69.72       81.68      9.49 o 
  -7   7   8      139.52      151.65     12.84 o 
  -6   7   8      984.52     1012.34     28.38 o 
  -5   7   8      321.85      331.39     10.45 o 
  -4   7   8      136.86      151.55      8.46 o 
  -3   7   8      380.21      382.33     10.37 o 
  -2   7   8     3462.96     3420.73     71.37 o 
  -1   7   8     2462.79     2448.28     30.03 o 
   0   7   8      293.38      319.05      8.08 o 
   1   7   8     2497.53     2479.48     33.00 o 
   2   7   8     3483.96     3631.80     41.40 o 
   3   7   8      373.90      366.51      9.56 o 
   4   7   8      133.84      129.51      6.33 o 
   5   7   8      317.72      336.23      9.12 o 
   6   7   8      988.79     1017.11     22.75 o 
   7   7   8      142.80      174.95      8.89 o 
   8   7   8       69.10       79.10      7.09 o 
  -8   8   8      170.34      178.05     10.34 o 
  -7   8   8       57.81       82.32      8.73 o 
  -6   8   8       69.01       86.34      9.50 o 
  -5   8   8      758.98      741.36     16.59 o 
  -4   8   8      954.19      916.59     18.12 o 
  -3   8   8     1597.77     1466.69     28.23 o 
  -2   8   8       98.82      101.18      5.44 o 
  -1   8   8     3544.74     3544.71     41.48 o 
   0   8   8     2673.06     2551.16     31.69 o 
   1   8   8     3543.01     3391.42     80.69 o 
   2   8   8       97.44       98.22      5.35 o 
   3   8   8     1591.67     1547.09     23.77 o 
   4   8   8      953.02      966.73     16.05 o 
   5   8   8      767.53      781.06     15.66 o 
   6   8   8       71.94       87.28      6.22 o 
   7   8   8       65.13       75.02      8.05 o 
   8   8   8      169.36      179.25     16.59 o 
  -7   9   8      123.89      137.85      9.22 o 
  -6   9   8      687.64      677.61     20.98 o 
  -5   9   8      139.55      154.85     22.43 o 
  -4   9   8       88.88       93.57      8.22 o 
  -3   9   8      401.51      381.76     18.44 o 
  -2   9   8     3113.16     3147.06     38.66 o 
  -1   9   8      154.58      174.34      7.20 o 
   0   9   8        1.74       17.05      3.73 o 
   1   9   8      159.78      178.23      7.13 o 
   2   9   8     3081.31     3121.90     90.90 o 
   3   9   8      396.07      406.01     11.00 o 
   4   9   8       87.30      102.65      8.20 o 
   5   9   8      140.89      165.56     11.84 o 
   6   9   8      687.42      679.41     15.44 o 
   7   9   8      123.28      132.07     11.96 o 
  -7  10   8       99.63       81.91     12.01 o 
  -6  10   8       27.22       25.05      6.79 o 
  -5  10   8     1071.81     1030.49     29.54 o 
  -4  10   8      279.42      303.22     27.92 o 
  -3  10   8      686.06      663.29     18.47 o 
  -2  10   8      118.36      114.01      6.34 o 
  -1  10   8     2396.03     2381.00     31.56 o 
   0  10   8      164.77      178.67     10.41 o 
   1  10   8     2397.39     2430.99     32.10 o 
   2  10   8      123.31      132.73      6.72 o 
   3  10   8      678.23      664.20     19.57 o 
   4  10   8      281.82      287.11     12.74 o 
   5  10   8     1069.43     1032.24     33.43 o 
   6  10   8       27.04       35.92      6.17 o 
   7  10   8       99.76       90.80     10.31 o 
  -6  11   8      461.77      403.75     27.71 o 
  -5  11   8       15.22       43.95      7.28 o 
  -4  11   8      104.59      119.30      9.49 o 
  -3  11   8      193.15      191.47     10.93 o 
  -2  11   8     2285.89     2204.62     34.06 o 
  -1  11   8       13.74       23.19      4.16 o 
   0  11   8        8.49       22.48      5.34 o 
   1  11   8       15.73       22.39      4.68 o 
   2  11   8     2279.64     2292.99     37.81 o 
   3  11   8      190.70      192.91      9.96 o 
   4  11   8      104.49      123.17      8.80 o 
   5  11   8       17.09       35.02      9.57 o 
   6  11   8      461.99      417.36     17.60 o 
  -5  12   8      787.80      703.51     21.93 o 
  -4  12   8       44.25       58.86      9.56 o 
  -3  12   8      209.67      238.19     12.27 o 
  -2  12   8       36.57       41.01     11.20 o 
  -1  12   8     1554.75     1542.76     44.80 o 
   0  12   8        0.98        3.42      4.93 o 
   1  12   8     1557.77     1562.78     27.68 o 
   2  12   8       37.64       38.09      6.28 o 
   3  12   8      212.40      221.25     10.74 o 
   4  12   8       45.56       60.60      7.14 o 
   5  12   8      787.77      743.69     19.18 o 
  -3  13   8       34.68       38.52      7.24 o 
  -2  13   8     1305.81     1300.70     29.12 o 
  -1  13   8        5.11       14.70      9.53 o 
   0  13   8       11.59       23.02      8.23 o 
   1  13   8        5.89       20.73      6.18 o 
   2  13   8     1320.01     1347.70    100.25 o 
   3  13   8       35.45       41.27     10.66 o 
   1   0   9     8942.40     9249.52     78.10 o 
   2   0   9     7047.09     7343.26     62.78 o 
   3   0   9     5719.23     5487.78     52.10 o 
   4   0   9      294.39      277.28      6.66 o 
   5   0   9     2542.20     2587.27     30.59 o 
   6   0   9     1098.23     1047.36     16.56 o 
   7   0   9     1488.18     1507.37     22.23 o 
   8   0   9       10.05       19.33      4.21 o 
   9   0   9      647.66      636.41     14.92 o 
  10   0   9       59.53       62.42      7.14 o 
 -10   1   9      657.84      644.22     20.48 o 
  -9   1   9      174.36      173.99      9.11 o 
  -8   1   9       76.29       95.17      6.25 o 
  -7   1   9      775.33      751.15     14.35 o 
  -6   1   9     3895.05     4002.14     45.10 o 
  -5   1   9     1237.02     1267.92     17.74 o 
  -4   1   9      753.04      770.42     11.86 o 
  -3   1   9     1961.35     1856.48     21.61 o 
  -2   1   9    11788.46    12447.16    119.94 o 
  -1   1   9     1113.28     1079.52     12.02 o 
   1   1   9     1085.16     1078.24     11.55 o 
   2   1   9    11760.19    12558.38    100.42 o 
   3   1   9     1941.37     1823.02     18.31 o 
   4   1   9      745.29      762.00      9.72 o 
   5   1   9     1245.43     1257.22     17.75 o 
   6   1   9     3863.60     4021.39     45.39 o 
   7   1   9      781.06      756.53     14.37 o 
   8   1   9       78.68      103.91      6.41 o 
   9   1   9      172.51      182.81      9.96 o 
  10   1   9      655.97      630.77     17.41 o 
  -9   2   9      882.01      835.20     19.59 o 
  -8   2   9       79.82       99.33      7.20 o 
  -7   2   9     1236.89     1212.19     19.23 o 
  -6   2   9      695.32      654.72     12.47 o 
  -5   2   9     1261.08     1164.95     16.75 o 
  -4   2   9      320.71      308.44      6.89 o 
  -3   2   9     9944.87    10194.92     99.89 o 
  -2   2   9     4556.35     4737.10     44.09 o 
  -1   2   9     4172.94     4194.44     36.39 o 
   0   2   9     1081.79     1012.44     10.81 o 
   1   2   9     4165.23     4117.25     41.56 o 
   2   2   9     4584.63     4835.58     40.44 o 
   3   2   9    10119.01    10324.93     88.23 o 
   4   2   9      309.67      309.29      7.47 o 
   5   2   9     1285.39     1159.82     32.92 o 
   6   2   9      698.98      659.70     12.63 o 
   7   2   9     1228.71     1248.52     21.16 o 
   8   2   9       80.91       87.14      6.30 o 
   9   2   9      882.81      858.11     17.70 o 
  -9   3   9      235.79      247.88     12.81 o 
  -8   3   9       43.44       43.40      6.85 o 
  -7   3   9      366.34      385.18     11.43 o 
  -6   3   9     4367.77     4347.74     53.73 o 
  -5   3   9     1502.01     1527.13     20.31 o 
  -4   3   9      810.16      853.40     12.67 o 
  -3   3   9     1704.41     1682.59     24.40 o 
  -2   3   9     3084.51     3039.36     29.44 o 
  -1   3   9     4232.80     4318.30     36.04 o 
   0   3   9      155.85      125.11      3.18 o 
   1   3   9     4177.30     4255.77     48.61 o 
   2   3   9     3154.97     3095.84     32.99 o 
   3   3   9     1730.46     1689.44     18.01 o 
   4   3   9      782.14      823.32     11.04 o 
   5   3   9     1531.10     1539.94     22.09 o 
   6   3   9     4304.13     4246.76     47.83 o 
   7   3   9      358.12      368.95      9.95 o 
   8   3   9       45.78       51.89      5.41 o 
   9   3   9      227.11      244.57     11.05 o 
  -9   4   9      869.97      860.55     23.38 o 
  -8   4   9      366.18      368.85     11.84 o 
  -7   4   9      797.37      842.31     31.65 o 
  -6   4   9      504.33      453.41     16.01 o 
  -5   4   9     1394.29     1347.18     34.07 o 
  -4   4   9      884.45      924.89     14.96 o 
  -3   4   9     5966.58     6126.83     64.45 o 
  -2   4   9     1913.58     1908.56     19.79 o 
  -1   4   9     1540.30     1510.98     15.85 o 
   0   4   9       11.68       18.42      1.86 o 
   1   4   9     1450.46     1402.00     17.69 o 
   2   4   9     1940.01     1986.57     23.17 o 
   3   4   9     5999.78     6137.39     62.73 o 
   4   4   9      879.39      906.16     15.27 o 
   5   4   9     1377.06     1364.38     23.73 o 
   6   4   9      531.18      499.83     13.19 o 
   7   4   9      797.11      769.65     17.52 o 
   8   4   9      368.42      375.46     12.56 o 
   9   4   9      889.47      918.71     21.01 o 
  -9   5   9      257.25      252.17     13.11 o 
  -8   5   9       49.37       59.22      6.23 o 
  -7   5   9      569.19      573.43     14.18 o 
  -6   5   9     1712.27     1670.89     24.67 o 
  -5   5   9     1926.73     2015.41     27.30 o 
  -4   5   9      500.10      545.93     11.77 o 
  -3   5   9      170.58      172.17      5.85 o 
  -2   5   9     1383.42     1301.08     15.15 o 
  -1   5   9     5618.31     5863.60     52.00 o 
   0   5   9      674.32      676.09     11.15 o 
   1   5   9     5540.24     5778.09     60.28 o 
   2   5   9     1411.93     1283.78     17.08 o 
   3   5   9      184.86      189.42      6.37 o 
   4   5   9      491.89      542.28     10.37 o 
   5   5   9     1919.56     1933.94     32.39 o 
   6   5   9     1686.38     1557.28     26.76 o 
   7   5   9      556.61      566.20     21.49 o 
   8   5   9       50.30       61.63      6.50 o 
   9   5   9      250.49      262.33     11.13 o 
  -9   6   9      400.26      395.76     14.61 o 
  -8   6   9      624.55      649.05     17.81 o 
  -7   6   9      481.04      480.28     14.87 o 
  -6   6   9      279.96      281.02     10.74 o 
  -5   6   9     1624.11     1596.58     27.78 o 
  -4   6   9     1725.32     1724.54     23.78 o 
  -3   6   9     1809.02     1862.71     43.79 o 
  -2   6   9      941.53      955.28     12.11 o 
  -1   6   9      720.87      739.94     10.94 o 
   0   6   9        2.85       11.23      2.64 o 
   1   6   9      698.96      691.37     11.79 o 
   2   6   9      965.17      989.10     14.87 o 
   3   6   9     1824.30     1849.15     25.92 o 
   4   6   9     1716.59     1709.42     22.66 o 
   5   6   9     1634.77     1656.35     22.77 o 
   6   6   9      296.34      286.93     10.28 o 
   7   6   9      475.71      444.77     13.23 o 
   8   6   9      629.75      610.30     16.22 o 
   9   6   9      403.57      409.04     13.50 o 
  -8   7   9      101.71      108.67     10.87 o 
  -7   7   9      532.47      541.41     13.95 o 
  -6   7   9      551.38      526.93     12.54 o 
  -5   7   9     1520.59     1524.27     26.77 o 
  -4   7   9      852.62      867.60     17.38 o 
  -3   7   9      918.55      937.05     15.91 o 
  -2   7   9      511.04      541.71     11.13 o 
  -1   7   9     1394.09     1359.84     19.57 o 
   0   7   9      994.79      957.04     15.22 o 
   1   7   9     1360.03     1346.91     19.25 o 
   2   7   9      503.81      502.94     10.39 o 
   3   7   9      912.75      888.66     23.14 o 
   4   7   9      852.53      876.13     14.85 o 
   5   7   9     1491.73     1480.79     25.43 o 
   6   7   9      554.66      518.51     21.14 o 
   7   7   9      526.04      482.89     19.57 o 
   8   7   9      108.02      120.09      8.38 o 
  -8   8   9      727.05      669.95     22.09 o 
  -7   8   9      281.31      259.37     11.50 o 
  -6   8   9      136.44      142.55     13.14 o 
  -5   8   9      538.19      520.67     20.59 o 
  -4   8   9     1422.56     1400.48     28.24 o 
  -3   8   9      625.36      679.67     16.06 o 
  -2   8   9      266.26      292.89      8.66 o 
  -1   8   9      519.20      474.09     11.93 o 
   0   8   9     1192.82     1125.77     17.66 o 
   1   8   9      541.69      477.70     13.30 o 
   2   8   9      270.71      278.75      8.25 o 
   3   8   9      638.33      676.27     16.01 o 
   4   8   9     1413.11     1410.92     20.78 o 
   5   8   9      543.57      561.36     12.14 o 
   6   8   9      137.05      148.73      8.35 o 
   7   8   9      282.81      254.50     10.45 o 
   8   8   9      726.62      659.18     23.73 o 
  -7   9   9      454.70      450.47     43.70 o 
  -6   9   9      194.80      197.27     15.43 o 
  -5   9   9      802.07      773.17     23.01 o 
  -4   9   9      390.29      377.65     21.34 o 
  -3   9   9      838.58      833.37     20.67 o 
  -2   9   9      153.95      165.21      7.11 o 
  -1   9   9      481.80      478.91     15.42 o 
   0   9   9     1480.15     1395.66     21.13 o 
   1   9   9      473.77      485.43     11.36 o 
   2   9   9      170.07      189.06      7.58 o 
   3   9   9      853.09      858.91     16.78 o 
   4   9   9      386.41      385.50     10.03 o 
   5   9   9      811.61      813.88     15.31 o 
   6   9   9      198.47      216.30      9.23 o 
   7   9   9      448.58      428.02     35.61 o 
  -6  10   9       45.00       59.74      8.48 o 
  -5  10   9      100.69      107.44      9.27 o 
  -4  10   9     1147.19     1118.46     25.63 o 
  -3  10   9      261.43      274.18     16.67 o 
  -2  10   9      101.68      110.48      6.42 o 
  -1  10   9      358.41      390.58     10.50 o 
   0  10   9      989.96      988.52     19.67 o 
   1  10   9      356.64      367.39     10.31 o 
   2  10   9      104.32      100.34      7.71 o 
   3  10   9      254.84      258.35      9.38 o 
   4  10   9     1148.20     1164.80     21.88 o 
   5  10   9       99.54      106.39      7.33 o 
   6  10   9       44.74       58.11      7.45 o 
  -5  11   9      607.31      614.63     18.91 o 
  -4  11   9      287.20      273.11     12.89 o 
  -3  11   9      126.57      144.68     10.08 o 
  -2  11   9       22.16       33.65      7.57 o 
  -1  11   9      427.10      447.74     13.20 o 
   0  11   9      769.61      762.70     15.30 o 
   1  11   9      431.15      460.76     11.75 o 
   2  11   9       22.84       42.55      6.25 o 
   3  11   9      132.86      137.86     10.57 o 
   4  11   9      291.88      270.76     11.71 o 
   5  11   9      616.16      603.77     17.08 o 
  -4  12   9      862.12      821.41     29.25 o 
  -3  12   9      223.02      214.42     12.03 o 
  -2  12   9       55.68       68.19      8.17 o 
  -1  12   9      336.84      343.55     14.37 o 
   0  12   9      390.41      376.58     13.51 o 
   1  12   9      337.32      359.27     10.85 o 
   2  12   9       56.10       72.22      7.44 o 
   3  12   9      224.74      211.31     10.70 o 
   4  12   9      854.41      801.13     20.05 o 
  -3  13   9      102.08      106.60      9.58 o 
  -2  13   9        5.15       13.64      5.69 o 
  -1  13   9      303.30      308.05     18.27 o 
   0  13   9      459.99      466.48     16.60 o 
   1  13   9      308.45      298.01     21.56 o 
   2  13   9        4.70       27.76      9.32 o 
   3  13   9       98.12       93.66     10.13 o 
   0   0  10      204.06      271.12      6.76 o 
   1   0  10    13309.85    13830.54    115.81 o 
   2   0  10       11.47        6.66      1.49 o 
   3   0  10     2607.88     2726.82     28.16 o 
   4   0  10       10.70       26.67      3.36 o 
   5   0  10     1884.16     1927.32     32.02 o 
   7   0  10     2216.80     2149.04     28.69 o 
   8   0  10        1.26        6.78      3.76 o 
   9   0  10      279.23      283.85     10.31 o 
  -9   1  10      173.84      191.16     10.09 o 
  -8   1  10     2125.36     2067.63     28.77 o 
  -7   1  10      108.51      111.28      6.30 o 
  -6   1  10      108.36      101.03      5.51 o 
  -5   1  10       42.82       48.63      4.04 o 
  -4   1  10     3898.18     3841.14     41.66 o 
  -3   1  10      828.45      819.05     11.15 o 
  -2   1  10       25.39        9.90      1.84 o 
  -1   1  10      995.41      912.97     10.79 o 
   0   1  10     8933.86     8445.95     71.85 o 
   1   1  10      971.48      895.31      9.95 o 
   2   1  10       26.44       16.31      2.62 o 
   3   1  10      816.44      817.35     10.04 o 
   4   1  10     3889.73     3817.07     41.61 o 
   5   1  10       44.23       47.01      3.87 o 
   6   1  10      106.75       97.28      5.59 o 
   7   1  10      112.71      113.93      6.33 o 
   8   1  10     2142.28     2055.91     28.65 o 
   9   1  10      173.59      197.37      9.06 o 
  -9   2  10      278.23      289.97     13.75 o 
  -8   2  10      128.23      130.34      8.00 o 
  -7   2  10     2270.68     2260.27     33.08 o 
  -6   2  10      328.32      362.52      9.26 o 
  -5   2  10     3329.91     3353.13     63.71 o 
  -4   2  10       24.17       35.15      3.60 o 
  -3   2  10     2025.17     2125.01     24.33 o 
  -2   2  10      234.84      260.77      5.01 o 
  -1   2  10     4437.26     4364.03     38.05 o 
   0   2  10      149.45      141.27      3.33 o 
   1   2  10     4465.94     4378.83     39.61 o 
   2   2  10      232.03      260.49      4.84 o 
   3   2  10     2076.37     2169.37     21.79 o 
   4   2  10       29.77       42.57      2.67 o 
   5   2  10     3313.01     3178.70    100.24 o 
   6   2  10      335.86      381.56      9.71 o 
   7   2  10     2270.03     2208.64     29.46 o 
   8   2  10      135.36      151.12      9.40 o 
   9   2  10      273.20      311.25     10.68 o 
  -9   3  10      263.17      245.03     13.00 o 
  -8   3  10     1817.33     1783.44     33.11 o 
  -7   3  10      175.26      172.01      9.78 o 
  -6   3  10        8.19        9.97      3.78 o 
  -5   3  10      166.53      165.10      6.81 o 
  -4   3  10     3922.80     3957.49     42.66 o 
  -3   3  10     1310.69     1343.99     16.70 o 
  -2   3  10      750.14      689.24      9.28 o 
  -1   3  10     1250.17     1201.50     13.57 o 
   0   3  10     1872.22     1628.34     16.36 o 
   1   3  10     1204.09     1126.77     14.63 o 
   2   3  10      762.87      695.97     10.12 o 
   3   3  10     1343.25     1389.83     15.69 o 
   4   3  10     3913.95     3977.98     37.69 o 
   5   3  10      165.10      179.48      6.61 o 
   6   3  10        7.09       10.90      5.41 o 
   7   3  10      171.43      174.07      7.47 o 
   8   3  10     1814.92     1762.84     27.38 o 
   9   3  10      264.08      266.30     10.11 o 
  -9   4  10      239.69      248.35     12.30 o 
  -8   4  10      372.13      347.97     11.72 o 
  -7   4  10     1165.96     1128.36     22.37 o 
  -6   4  10     1595.39     1627.50     34.49 o 
  -5   4  10     3118.85     3164.46     43.21 o 
  -4   4  10       31.35       35.25      3.69 o 
  -3   4  10      950.65      923.13     14.39 o 
  -2   4  10      241.83      241.33      7.57 o 
  -1   4  10     3179.22     3185.45     29.99 o 
   0   4  10     1188.11     1142.68     13.82 o 
   1   4  10     3067.26     3007.40     33.38 o 
   2   4  10      258.95      247.72      5.91 o 
   3   4  10      965.73      948.71     13.76 o 
   4   4  10       26.39       28.74      3.47 o 
   5   4  10     3122.16     3086.43     43.52 o 
   6   4  10     1605.08     1585.13     27.11 o 
   7   4  10     1161.95     1083.58     21.81 o 
   8   4  10      382.44      347.55     12.25 o 
   9   4  10      239.58      261.31     11.49 o 
  -9   5  10      334.07      314.18     13.45 o 
  -8   5  10     1088.93     1097.16     21.30 o 
  -7   5  10      753.35      745.82     20.92 o 
  -6   5  10       34.84       32.27      4.79 o 
  -5   5  10      697.93      731.76     14.26 o 
  -4   5  10     3739.61     3767.15     43.69 o 
  -3   5  10     1054.18     1087.82     22.47 o 
  -2   5  10      885.73      899.48     11.60 o 
  -1   5  10      280.79      259.45      5.18 o 
   0   5  10      577.74      518.26      9.71 o 
   1   5  10      252.22      223.65      6.23 o 
   2   5  10      901.63      942.34     13.84 o 
   3   5  10     1077.38     1107.58     17.49 o 
   4   5  10     3723.92     3698.11     41.37 o 
   5   5  10      687.88      703.59     12.84 o 
   6   5  10       31.64       41.15      5.26 o 
   7   5  10      751.03      718.17     17.14 o 
   8   5  10     1076.57      987.11     21.51 o 
   9   5  10      334.40      358.84     12.83 o 
  -8   6  10       85.19       80.98      7.04 o 
  -7   6  10      324.80      305.84     11.57 o 
  -6   6  10     1199.11     1205.32     23.60 o 
  -5   6  10     1288.44     1267.10     28.88 o 
  -4   6  10      104.15      114.38      5.82 o 
  -3   6  10      462.54      471.65     10.67 o 
  -2   6  10     1433.79     1371.95     17.71 o 
  -1   6  10     1939.64     1859.84     26.72 o 
   0   6  10      241.18      224.98      6.67 o 
   1   6  10     1901.79     1785.05     23.11 o 
   2   6  10     1459.84     1428.79     19.51 o 
   3   6  10      480.17      467.84     13.37 o 
   4   6  10      109.47      109.59      5.42 o 
   5   6  10     1279.07     1304.37     25.42 o 
   6   6  10     1188.96     1176.72     22.63 o 
   7   6  10      322.21      325.11     11.53 o 
   8   6  10       88.32       96.05      7.69 o 
  -8   7  10      338.95      329.27     12.76 o 
  -7   7  10      521.99      506.84     15.03 o 
  -6   7  10       12.87        9.94      4.30 o 
  -5   7  10      749.29      731.63     16.66 o 
  -4   7  10     1811.34     1742.83     27.94 o 
  -3   7  10     2126.66     2028.80     27.05 o 
  -2   7  10      141.25      159.45      6.58 o 
  -1   7  10      615.92      605.96     16.93 o 
   0   7  10     1933.92     1826.06     24.35 o 
   1   7  10      600.22      543.56     19.57 o 
   2   7  10      139.83      146.17      5.98 o 
   3   7  10     2128.36     2035.20     28.92 o 
   4   7  10     1812.12     1815.56     24.57 o 
   5   7  10      750.68      763.46     14.32 o 
   6   7  10       10.78       13.38      6.41 o 
   7   7  10      521.98      482.57     15.74 o 
   8   7  10      340.51      334.39     12.06 o 
  -8   8  10       47.05       41.05      7.86 o 
  -7   8  10      232.51      230.50     14.05 o 
  -6   8  10     1244.19     1198.71     23.23 o 
  -5   8  10      496.54      497.08     16.37 o 
  -4   8  10      113.80      115.54      8.84 o 
  -3   8  10      208.36      227.33      9.24 o 
  -2   8  10     1949.88     2020.69     27.53 o 
  -1   8  10      403.38      385.72      9.87 o 
   0   8  10        6.46        9.06      3.65 o 
   1   8  10      389.33      383.24     11.29 o 
   2   8  10     1962.16     2032.97     27.79 o 
   3   8  10      207.97      236.29      8.73 o 
   4   8  10      113.60      124.77      6.28 o 
   5   8  10      496.31      483.09     11.42 o 
   6   8  10     1246.61     1199.19     33.36 o 
   7   8  10      233.73      215.93     13.26 o 
   8   8  10       47.34       50.63      7.33 o 
  -7   9  10      388.18      386.04     16.58 o 
  -6   9  10       32.93       31.77      7.06 o 
  -5   9  10      741.28      732.43     20.32 o 
  -4   9  10      467.78      468.16     16.70 o 
  -3   9  10     1350.96     1380.61     24.32 o 
  -2   9  10       65.20       61.68      5.18 o 
  -1   9  10     1789.15     1675.40     33.09 o 
   0   9  10      790.83      715.65     14.22 o 
   1   9  10     1779.66     1669.65     24.22 o 
   2   9  10       59.33       54.98      5.78 o 
   3   9  10     1358.66     1390.53     23.15 o 
   4   9  10      468.12      466.59     11.18 o 
   5   9  10      745.57      740.60     14.64 o 
   6   9  10       33.04       40.99      6.02 o 
   7   9  10      384.16      367.16     14.58 o 
  -6  10  10     1395.39     1296.71     31.64 o 
  -5  10  10       83.21      102.29      9.20 o 
  -4  10  10      112.05      138.23     10.06 o 
  -3  10  10      183.48      205.84     11.24 o 
  -2  10  10     1000.12     1003.24     17.84 o 
  -1  10  10      153.93      158.52      7.30 o 
   0  10  10       76.92       88.98      6.05 o 
   1  10  10      144.55      155.84      7.34 o 
   2  10  10     1003.69     1052.74     22.38 o 
   3  10  10      182.10      194.10      8.87 o 
   4  10  10      109.63      129.20      7.95 o 
   5  10  10       83.01       95.41      7.17 o 
   6  10  10     1402.97     1331.21     64.91 o 
  -5  11  10      881.86      824.67     36.58 o 
  -4  11  10      101.38      112.29      9.56 o 
  -3  11  10     1017.21     1010.51     24.58 o 
  -2  11  10       79.66       85.05      6.22 o 
  -1  11  10      470.36      454.04     11.62 o 
   0  11  10       29.60       50.09      5.36 o 
   1  11  10      475.74      482.56     12.17 o 
   2  11  10       80.02       76.41      7.43 o 
   3  11  10     1017.06      987.75     22.19 o 
   4  11  10       98.74      109.47      8.58 o 
   5  11  10      880.04      847.30     22.01 o 
  -4  12  10       14.12       27.28      6.88 o 
  -3  12  10       51.55       63.42      9.89 o 
  -2  12  10      682.03      691.20     20.17 o 
  -1  12  10       69.46       69.77      8.22 o 
   0  12  10        5.06        8.43      4.74 o 
   1  12  10       71.04       63.66      6.94 o 
   2  12  10      672.78      661.13     17.89 o 
   3  12  10       49.85       49.78      6.94 o 
   4  12  10       14.01       24.64      8.23 o 
  -2  13  10       53.51       52.67      7.73 o 
  -1  13  10      196.12      231.49     12.41 o 
   0  13  10        5.69        8.35      6.38 o 
   1  13  10      201.34      193.22     16.79 o 
   2  13  10       54.15       62.39     10.90 o 
   1   0  11      709.71      690.78      9.18 o 
   2   0  11    18245.28    18693.37    164.92 o 
   3   0  11     1751.66     1808.27     20.29 o 
   4   0  11     1281.12     1177.17     16.41 o 
   5   0  11     1081.56      993.19     16.12 o 
   6   0  11     2578.80     2364.97     30.05 o 
   7   0  11      280.66      294.75      9.25 o 
   8   0  11        0.27        9.05      3.66 o 
   9   0  11      387.62      390.91     11.96 o 
  -9   1  11      319.07      322.58     12.40 o 
  -8   1  11       37.94       53.54      5.41 o 
  -7   1  11      439.46      403.23     10.56 o 
  -6   1  11     1311.24     1256.98     19.07 o 
  -5   1  11     2172.29     2040.14     37.85 o 
  -4   1  11       91.00      101.31      4.40 o 
  -3   1  11     1473.78     1502.74     17.27 o 
  -2   1  11     5990.73     6434.43     59.41 o 
  -1   1  11     1176.92     1013.43     11.95 o 
   0   1  11       27.29       37.71      3.02 o 
   1   1  11     1179.83     1028.33     11.32 o 
   2   1  11     6040.76     6455.37     53.36 o 
   3   1  11     1477.10     1492.78     15.96 o 
   4   1  11       96.31      104.41      4.63 o 
   5   1  11     2189.11     2138.42     26.90 o 
   6   1  11     1327.05     1279.25     19.47 o 
   7   1  11      443.99      413.68     10.73 o 
   8   1  11       42.02       64.09      5.70 o 
   9   1  11      314.23      315.42     10.84 o 
  -9   2  11      319.53      294.17     17.97 o 
  -8   2  11       45.87       52.95      6.07 o 
  -7   2  11      250.20      252.32      9.72 o 
  -6   2  11     2635.78     2528.46     31.63 o 
  -5   2  11      462.20      412.82      9.24 o 
  -4   2  11      906.81      856.09     13.03 o 
  -3   2  11     2046.64     2075.79     34.31 o 
  -2   2  11    15304.02    15743.94    139.61 o 
  -1   2  11     1859.66     1883.63     18.19 o 
   0   2  11      261.17      271.20      4.91 o 
   1   2  11     1871.23     1887.06     19.25 o 
   2   2  11    15273.96    15863.17    126.57 o 
   3   2  11     2014.06     2048.38     21.02 o 
   4   2  11      912.88      854.93     12.66 o 
   5   2  11      450.31      414.35     12.59 o 
   6   2  11     2625.09     2516.50     31.80 o 
   7   2  11      265.10      280.07      9.08 o 
   8   2  11       45.96       57.32      5.59 o 
   9   2  11      315.32      328.88     11.04 o 
  -9   3  11      287.59      270.66     12.85 o 
  -8   3  11      135.51      145.38     10.03 o 
  -7   3  11      189.44      197.72     10.45 o 
  -6   3  11     1485.94     1469.74     27.51 o 
  -5   3  11     1709.39     1630.94     24.33 o 
  -4   3  11      819.89      817.76     14.28 o 
  -3   3  11       81.38       90.44      3.78 o 
  -2   3  11     2692.00     2823.45     27.99 o 
  -1   3  11    10378.99    10766.52     81.40 o 
   0   3  11     1957.37     1983.46     19.59 o 
   1   3  11    10370.78    10710.51    106.12 o 
   2   3  11     2698.68     2846.05     29.77 o 
   3   3  11       79.07       94.59      3.70 o 
   4   3  11      858.92      892.96     12.05 o 
   5   3  11     1729.00     1717.34     23.25 o 
   6   3  11     1519.17     1486.12     21.87 o 
   7   3  11      201.86      225.55      8.22 o 
   8   3  11      130.19      138.92      7.76 o 
   9   3  11      287.54      284.74     10.33 o 
  -9   4  11      263.56      251.39     12.46 o 
  -8   4  11       98.64      127.59      9.64 o 
  -7   4  11      234.29      231.56     11.82 o 
  -6   4  11     1121.94     1158.26     24.20 o 
  -5   4  11      499.33      492.76     13.77 o 
  -4   4  11      704.58      693.11     12.96 o 
  -3   4  11     2137.99     2198.57     27.51 o 
  -2   4  11     8726.04     8953.99     78.32 o 
  -1   4  11     1508.27     1506.50     16.33 o 
   0   4  11     1116.30     1254.57     13.68 o 
   1   4  11     1549.81     1528.78     20.25 o 
   2   4  11     8649.55     8928.98     89.82 o 
   3   4  11     2119.61     2184.60     26.00 o 
   4   4  11      725.17      722.28     12.24 o 
   5   4  11      476.13      485.81     18.43 o 
   6   4  11     1121.27     1147.31     22.01 o 
   7   4  11      241.12      251.99     10.24 o 
   8   4  11       94.39      115.67      8.15 o 
   9   4  11      254.88      273.62     11.40 o 
  -9   5  11      220.94      211.18     11.66 o 
  -8   5  11       73.03       87.05      7.51 o 
  -7   5  11      178.30      210.45      9.00 o 
  -6   5  11      591.36      591.32     15.80 o 
  -5   5  11     1473.22     1378.20     37.98 o 
  -4   5  11     1227.10     1327.38     22.31 o 
  -3   5  11      463.62      439.79     10.02 o 
  -2   5  11     1563.86     1576.90     17.72 o 
  -1   5  11     4632.72     4665.35     51.10 o 
   0   5  11     6850.22     7198.43     74.74 o 
   1   5  11     4640.91     4676.05     50.48 o 
   2   5  11     1541.18     1549.85     20.18 o 
   3   5  11      457.17      445.30     14.53 o 
   4   5  11     1234.72     1312.01     18.72 o 
   5   5  11     1487.49     1474.92     25.47 o 
   6   5  11      604.45      590.75     15.02 o 
   7   5  11      189.92      217.56      9.89 o 
   8   5  11       73.31       81.98      7.41 o 
   9   5  11      225.35      227.65     10.86 o 
  -8   6  11      173.78      199.12      9.61 o 
  -7   6  11      218.57      219.67      9.27 o 
  -6   6  11      393.26      450.38     11.87 o 
  -5   6  11      663.15      661.12     13.90 o 
  -4   6  11      377.25      393.50      9.94 o 
  -3   6  11     1029.51     1084.17     17.34 o 
  -2   6  11     2253.04     2234.14     48.40 o 
  -1   6  11      930.29      938.08     15.28 o 
   0   6  11     1311.80     1349.39     19.17 o 
   1   6  11      952.21      935.61     14.81 o 
   2   6  11     2211.85     2221.19     27.51 o 
   3   6  11     1017.16     1089.77     18.19 o 
   4   6  11      387.49      420.62      9.77 o 
   5   6  11      632.79      632.43     12.82 o 
   6   6  11      386.52      416.69     15.95 o 
   7   6  11      223.82      236.69     10.16 o 
   8   6  11      167.35      194.67     11.30 o 
  -8   7  11      289.58      268.00     19.00 o 
  -7   7  11      302.58      317.82     14.73 o 
  -6   7  11      495.41      478.93     15.08 o 
  -5   7  11      437.15      436.02     13.67 o 
  -4   7  11     1560.92     1518.63     25.66 o 
  -3   7  11      493.27      502.48     13.14 o 
  -2   7  11      326.15      349.37     13.31 o 
  -1   7  11     1425.16     1333.93     19.97 o 
   0   7  11     3928.16     3975.92     45.63 o 
   1   7  11     1455.34     1399.26     20.21 o 
   2   7  11      319.52      345.50     11.89 o 
   3   7  11      499.72      489.98     12.28 o 
   4   7  11     1547.69     1502.86     23.62 o 
   5   7  11      443.69      442.98     10.78 o 
   6   7  11      494.35      465.52     13.59 o 
   7   7  11      306.91      310.30     11.64 o 
   8   7  11      289.53      287.31     11.40 o 
  -7   8  11      186.52      182.10     10.41 o 
  -6   8  11      206.94      243.17     12.65 o 
  -5   8  11      229.68      229.58     11.96 o 
  -4   8  11      628.37      612.26     17.87 o 
  -3   8  11      544.99      587.70     14.58 o 
  -2   8  11      541.40      570.90     12.44 o 
  -1   8  11      822.96      815.31     15.02 o 
   0   8  11      548.84      544.69     11.94 o 
   1   8  11      788.51      784.85     14.47 o 
   2   8  11      544.68      562.21     13.77 o 
   3   8  11      527.03      577.53     13.43 o 
   4   8  11      616.44      601.32     12.62 o 
   5   8  11      223.78      229.98      8.32 o 
   6   8  11      202.29      241.25     10.18 o 
   7   8  11      182.85      207.55     10.09 o 
  -7   9  11      260.73      264.44     14.33 o 
  -6   9  11      154.16      153.55     11.24 o 
  -5   9  11      197.67      201.67     11.72 o 
  -4   9  11     1115.50     1100.85     25.43 o 
  -3   9  11      335.20      333.70     11.26 o 
  -2   9  11      126.93      143.31     10.23 o 
  -1   9  11      317.43      315.66     12.39 o 
   0   9  11     3305.56     3132.91     39.02 o 
   1   9  11      326.56      320.54      9.51 o 
   2   9  11      121.28      133.48      8.33 o 
   3   9  11      326.73      315.97     10.31 o 
   4   9  11     1111.04     1101.33     18.36 o 
   5   9  11      196.22      204.18      8.21 o 
   6   9  11      150.54      148.12      8.82 o 
   7   9  11      263.80      248.50     14.30 o 
  -6  10  11        3.19       16.44      6.28 o 
  -5  10  11       75.17       91.27      9.06 o 
  -4  10  11      508.23      486.46     25.85 o 
  -3  10  11      805.53      843.22     21.94 o 
  -2  10  11      223.58      220.86      8.69 o 
  -1  10  11      495.58      511.67     12.32 o 
   0  10  11      357.68      336.41     10.03 o 
   1  10  11      504.56      541.85     12.69 o 
   2  10  11      224.60      241.85     10.77 o 
   3  10  11      814.37      842.98     17.39 o 
   4  10  11      511.17      484.56     13.26 o 
   5  10  11       71.71       66.93      6.55 o 
   6  10  11        3.58       17.15      8.74 o 
  -5  11  11      127.18      139.98     10.50 o 
  -4  11  11      814.01      789.77     36.11 o 
  -3  11  11      177.90      182.79     12.48 o 
  -2  11  11      107.15      107.40      6.88 o 
  -1  11  11      127.49      133.39      7.22 o 
   0  11  11     2638.03     2586.33     34.80 o 
   1  11  11      121.21      129.15      8.34 o 
   2  11  11      105.00      100.36      9.46 o 
   3  11  11      166.22      171.84      9.98 o 
   4  11  11      810.35      760.62     19.45 o 
   5  11  11      124.23      135.28      9.25 o 
  -4  12  11      262.72      260.23     13.12 o 
  -3  12  11      808.40      801.17     23.75 o 
  -2  12  11       34.69       42.23      7.38 o 
  -1  12  11      621.64      628.13     15.84 o 
   0  12  11      274.28      240.91     10.07 o 
   1  12  11      629.38      645.81     17.57 o 
   2  12  11       34.07       42.44      6.50 o 
   3  12  11      806.37      787.05     19.91 o 
   4  12  11      262.07      242.74     11.51 o 
  -2  13  11       63.89       70.54      8.81 o 
  -1  13  11       47.39       54.30      7.59 o 
   0  13  11     1043.54     1025.93     25.41 o 
   1  13  11       46.85       24.18      9.64 o 
   2  13  11       62.93       55.58     14.13 o 
   0   0  12     1005.56      849.36     14.33 o 
   1   0  12        0.76        9.03      1.66 o 
   2   0  12       65.60       42.27      2.46 o 
   3   0  12        0.21        6.60      2.01 o 
   4   0  12     3036.06     2920.05     33.89 o 
   5   0  12      120.79      128.75      5.77 o 
   6   0  12      291.67      287.76      8.75 o 
   7   0  12       93.56      116.32      6.44 o 
   8   0  12      830.27      757.82     15.42 o 
   9   0  12      101.86      106.69      8.42 o 
  -9   1  12      343.70      324.63     14.17 o 
  -8   1  12       83.28      103.13      7.43 o 
  -7   1  12      796.55      728.87     17.68 o 
  -6   1  12      104.05      108.43      5.87 o 
  -5   1  12      911.08      864.69     14.36 o 
  -4   1  12      324.72      330.34      7.65 o 
  -3   1  12     7412.13     7267.23     68.54 o 
  -2   1  12      271.84      265.87      8.98 o 
  -1   1  12     2752.53     2838.04     26.99 o 
   0   1  12      172.44      158.98      4.21 o 
   1   1  12     2735.00     2816.63     26.40 o 
   2   1  12      274.05      277.29      5.18 o 
   3   1  12     7386.75     7244.81     63.57 o 
   4   1  12      331.68      334.07      9.61 o 
   5   1  12      901.65      816.77     17.19 o 
   6   1  12       98.68      117.08      6.23 o 
   7   1  12      800.89      709.93     15.57 o 
   8   1  12       81.32       98.51      6.60 o 
   9   1  12      342.56      327.86     11.22 o 
  -9   2  12       56.75       64.10      8.13 o 
  -8   2  12      635.46      586.27     17.33 o 
  -7   2  12      187.37      191.91      8.88 o 
  -6   2  12      612.68      572.49     14.00 o 
  -5   2  12      648.86      620.69     11.69 o 
  -4   2  12     2618.62     2503.34     29.41 o 
  -3   2  12      347.92      344.83      7.16 o 
  -2   2  12     2066.97     2012.13     21.31 o 
  -1   2  12      157.09      153.79      3.69 o 
   0   2  12     6345.35     6272.79     57.71 o 
   1   2  12      163.49      153.48      4.14 o 
   2   2  12     2057.80     2016.58     19.39 o 
   3   2  12      329.85      331.66      6.35 o 
   4   2  12     2640.64     2475.89     36.25 o 
   5   2  12      646.29      646.47     14.23 o 
   6   2  12      619.43      619.09     12.90 o 
   7   2  12      183.92      212.14      9.89 o 
   8   2  12      623.24      598.26     13.66 o 
   9   2  12       57.97       76.42      7.45 o 
  -9   3  12      202.20      206.05     11.75 o 
  -8   3  12      199.69      214.80     11.37 o 
  -7   3  12      754.34      706.75     18.55 o 
  -6   3  12      289.72      318.49     12.34 o 
  -5   3  12      676.86      610.49     15.61 o 
  -4   3  12      322.38      309.05     14.32 o 
  -3   3  12     5803.18     5755.65     65.27 o 
  -2   3  12     1231.10     1185.81     17.42 o 
  -1   3  12     3955.44     3988.92     34.34 o 
   0   3  12      199.50      197.87      4.38 o 
   1   3  12     3967.58     4037.32     43.32 o 
   2   3  12     1209.07     1155.13     14.59 o 
   3   3  12     5816.85     5763.37     52.39 o 
   4   3  12      335.09      315.46      8.76 o 
   5   3  12      669.08      674.96     12.97 o 
   6   3  12      282.68      321.18      9.51 o 
   7   3  12      763.02      729.20     14.73 o 
   8   3  12      202.66      212.55      8.76 o 
   9   3  12      199.67      238.47     14.06 o 
  -9   4  12       55.34       60.97      7.10 o 
  -8   4  12      458.94      442.33     13.25 o 
  -7   4  12      160.77      177.11      9.76 o 
  -6   4  12      472.01      464.55     14.41 o 
  -5   4  12      847.11      866.81     19.26 o 
  -4   4  12     2371.77     2330.74     33.68 o 
  -3   4  12      229.23      213.73      6.83 o 
  -2   4  12     1569.12     1526.44     17.34 o 
  -1   4  12     4580.58     4562.67     42.02 o 
   0   4  12     8816.89     9178.78     79.12 o 
   1   4  12     4628.03     4642.97     49.71 o 
   2   4  12     1555.73     1520.20     22.20 o 
   3   4  12      222.01      202.52      9.00 o 
   4   4  12     2387.44     2387.28     28.84 o 
   5   4  12      842.42      803.89     17.23 o 
   6   4  12      473.55      486.65     13.61 o 
   7   4  12      155.72      181.28     13.13 o 
   8   4  12      443.42      432.87     13.91 o 
   9   4  12       55.53       58.96      6.97 o 
  -8   5  12      113.40      130.56      8.32 o 
  -7   5  12      280.61      289.59     10.32 o 
  -6   5  12      667.06      683.25     14.80 o 
  -5   5  12      178.62      177.74      7.77 o 
  -4   5  12     1173.71     1145.99     18.35 o 
  -3   5  12     3283.86     3261.02     38.43 o 
  -2   5  12     2359.14     2375.53     24.81 o 
  -1   5  12     3772.34     3820.46     39.45 o 
   0   5  12        5.16       11.72      2.69 o 
   1   5  12     3801.79     3881.57     43.25 o 
   2   5  12     2293.21     2287.96     31.25 o 
   3   5  12     3314.77     3303.48     41.48 o 
   4   5  12     1183.43     1164.28     17.49 o 
   5   5  12      176.20      189.18      8.72 o 
   6   5  12      666.09      676.43     16.47 o 
   7   5  12      295.01      315.68     11.74 o 
   8   5  12      114.21      134.03      8.86 o 
  -8   6  12      325.76      338.30     13.96 o 
  -7   6  12      164.16      191.68      9.79 o 
  -6   6  12      136.05      144.77     10.66 o 
  -5   6  12     1182.93     1152.91     23.10 o 
  -4   6  12     1334.91     1281.91     22.90 o 
  -3   6  12     1596.89     1575.42     22.69 o 
  -2   6  12      406.82      406.23     10.15 o 
  -1   6  12     2881.99     2755.82     43.77 o 
   0   6  12     4457.86     4430.75    100.93 o 
   1   6  12     2909.27     2901.16     34.49 o 
   2   6  12      419.00      415.06     10.84 o 
   3   6  12     1587.80     1579.40     23.93 o 
   4   6  12     1349.13     1273.13     20.09 o 
   5   6  12     1192.66     1153.51     31.08 o 
   6   6  12      138.76      170.67      8.94 o 
   7   6  12      166.64      202.21     10.02 o 
   8   6  12      319.75      309.11     12.00 o 
  -8   7  12       69.67       70.11      8.07 o 
  -7   7  12      364.04      358.86     13.75 o 
  -6   7  12      316.24      343.30     12.30 o 
  -5   7  12      361.34      379.01     13.56 o 
  -4   7  12      464.16      463.51     19.84 o 
  -3   7  12      830.62      808.05     17.31 o 
  -2   7  12     2496.43     2493.93     38.78 o 
  -1   7  12     1312.28     1306.15     20.03 o 
   0   7  12      134.95      142.31      6.33 o 
   1   7  12     1312.09     1319.10     23.10 o 
   2   7  12     2508.70     2537.80     38.93 o 
   3   7  12      838.30      876.44     19.87 o 
   4   7  12      464.36      444.67     10.72 o 
   5   7  12      361.23      379.93     11.57 o 
   6   7  12      315.57      343.17     19.71 o 
   7   7  12      372.49      367.77     12.65 o 
   8   7  12       69.06       87.22      7.58 o 
  -7   8  12      257.47      251.59     19.04 o 
  -6   8  12       89.71       97.49      9.51 o 
  -5   8  12      736.54      736.08     20.50 o 
  -4   8  12      427.11      447.32     15.57 o 
  -3   8  12     1162.75     1130.16     21.57 o 
  -2   8  12      215.72      213.37      8.16 o 
  -1   8  12     2270.98     2202.74     34.79 o 
   0   8  12     2039.12     1898.30     26.39 o 
   1   8  12     2284.74     2203.78     33.44 o 
   2   8  12      220.30      199.45      9.35 o 
   3   8  12     1147.57     1156.88     20.51 o 
   4   8  12      430.59      421.92     10.72 o 
   5   8  12      732.87      697.10     14.33 o 
   6   8  12       93.11      105.71     11.51 o 
   7   8  12      263.96      264.27     18.24 o 
  -7   9  12      216.24      211.40     24.55 o 
  -6   9  12      514.80      483.03     19.69 o 
  -5   9  12      135.72      157.05     10.89 o 
  -4   9  12       55.48       81.73     12.02 o 
  -3   9  12      430.81      403.61     18.83 o 
  -2   9  12     1975.35     2016.95     31.34 o 
  -1   9  12      304.04      295.53      9.36 o 
   0   9  12      106.63      118.37      6.70 o 
   1   9  12      308.91      303.50      9.44 o 
   2   9  12     1994.23     2049.88     34.89 o 
   3   9  12      435.89      434.42     22.92 o 
   4   9  12       53.92       74.25      8.35 o 
   5   9  12      135.97      154.80      7.52 o 
   6   9  12      523.60      509.38     23.44 o 
   7   9  12      216.39      225.97     11.46 o 
  -6  10  12       99.37      114.62     10.08 o 
  -5  10  12      574.66      555.19     18.19 o 
  -4  10  12      310.79      321.81     14.00 o 
  -3  10  12      453.14      456.89     19.19 o 
  -2  10  12       18.55       26.00      4.70 o 
  -1  10  12     2080.34     1990.17     28.67 o 
   0  10  12      231.22      226.16      8.75 o 
   1  10  12     2085.72     2047.32     32.74 o 
   2  10  12       18.09       18.54      5.51 o 
   3  10  12      458.22      468.07     12.76 o 
   4  10  12      313.25      320.82      9.85 o 
   5  10  12      583.05      583.37     13.31 o 
   6  10  12       99.95      120.00     12.22 o 
  -5  11  12       15.57       21.72      6.45 o 
  -4  11  12      323.68      380.42     28.26 o 
  -3  11  12      122.11      128.92     14.64 o 
  -2  11  12     1708.56     1673.00     25.94 o 
  -1  11  12       41.51       39.58      5.26 o 
   0  11  12       41.17       49.38      5.47 o 
   1  11  12       43.34       57.24      6.76 o 
   2  11  12     1704.76     1686.44     31.38 o 
   3  11  12      120.62      104.92      7.55 o 
   4  11  12      325.48      366.90     11.93 o 
   5  11  12       13.35       19.00      5.80 o 
  -3  12  12      337.82      338.56     26.13 o 
  -2  12  12        8.54        0.28      4.06 o 
  -1  12  12      878.42      848.44     36.28 o 
   0  12  12       50.67       63.37      5.93 o 
   1  12  12      882.40      856.73     20.72 o 
   2  12  12        9.62       10.89      8.20 o 
   3  12  12      345.26      351.85     19.44 o 
  -1  13  12       20.02       25.52      6.43 o 
   0  13  12        5.47       31.97     16.96 o 
   1  13  12       18.14       16.52      7.13 o 
   1   0  13     6459.53     6706.57     58.70 o 
   2   0  13      492.00      550.24      8.25 o 
   3   0  13     4432.12     4345.30     43.45 o 
   4   0  13       32.92       34.26      3.38 o 
   5   0  13     2157.74     2122.19     27.23 o 
   6   0  13      812.40      770.84     14.49 o 
   7   0  13      362.81      363.18     10.20 o 
   8   0  13       80.84       77.36      7.43 o 
   9   0  13     1291.62     1241.08     25.49 o 
  -9   1  13      231.85      213.79     18.19 o 
  -8   1  13       19.46       24.41      5.41 o 
  -7   1  13       98.27      102.13      7.01 o 
  -6   1  13     3208.54     3109.10     37.67 o 
  -5   1  13      883.00      876.92     14.65 o 
  -4   1  13      747.70      718.87     13.24 o 
  -3   1  13      225.51      207.90      6.02 o 
  -2   1  13     4915.91     5263.96     60.05 o 
  -1   1  13     1840.12     1848.94     19.04 o 
   0   1  13       33.61       33.24      2.67 o 
   1   1  13     1850.73     1882.42     19.05 o 
   2   1  13     4934.90     5272.44     44.83 o 
   3   1  13      233.41      225.76      7.38 o 
   4   1  13      743.16      688.00     14.67 o 
   5   1  13      871.37      849.59     14.69 o 
   6   1  13     3203.03     3184.50     38.63 o 
   7   1  13      105.26      106.43      6.43 o 
   8   1  13       17.92       29.68      4.82 o 
   9   1  13      234.43      222.71      9.98 o 
  -9   2  13     1116.66     1103.23     25.69 o 
  -8   2  13       77.24       82.96      8.47 o 
  -7   2  13      665.51      642.81     17.83 o 
  -6   2  13      552.99      501.93     12.69 o 
  -5   2  13     2165.94     2145.15     30.47 o 
  -4   2  13      612.69      574.79     10.58 o 
  -3   2  13     3031.66     2988.09     38.25 o 
  -2   2  13     1564.14     1596.89     17.89 o 
  -1   2  13     2398.45     2369.54     22.77 o 
   0   2  13      108.78      120.61      4.14 o 
   1   2  13     2421.63     2366.42     23.94 o 
   2   2  13     1600.93     1615.34     17.98 o 
   3   2  13     2994.89     2933.91     28.94 o 
   4   2  13      622.42      589.36     11.39 o 
   5   2  13     2149.04     2107.74     27.61 o 
   6   2  13      543.76      508.84     11.84 o 
   7   2  13      661.95      653.20     14.02 o 
   8   2  13       79.87       99.85      6.72 o 
   9   2  13     1107.55     1060.35     21.90 o 
  -9   3  13      128.06      141.15     10.26 o 
  -8   3  13      117.51      140.85     10.02 o 
  -7   3  13      296.57      282.81     12.26 o 
  -6   3  13     2924.71     2860.87     45.32 o 
  -5   3  13     1041.92     1025.04     21.38 o 
  -4   3  13     1463.54     1466.14     25.76 o 
  -3   3  13      388.69      379.46     25.34 o 
  -2   3  13     2676.31     2673.77     33.47 o 
  -1   3  13     1958.15     1972.70     19.03 o 
   0   3  13     1176.69     1137.02     13.05 o 
   1   3  13     1919.75     1903.45     23.18 o 
   2   3  13     2721.70     2709.20     32.57 o 
   3   3  13      426.98      419.17      8.35 o 
   4   3  13     1440.45     1464.84     19.44 o 
   5   3  13     1055.75     1035.97     17.08 o 
   6   3  13     2924.45     2857.05     35.99 o 
   7   3  13      290.69      304.68      9.70 o 
   8   3  13      120.76      134.60      7.59 o 
   9   3  13      126.98      150.18      8.47 o 
  -9   4  13      728.06      728.20     20.63 o 
  -8   4  13      252.40      289.99     11.15 o 
  -7   4  13      899.56      907.44     20.32 o 
  -6   4  13      205.87      184.47     12.60 o 
  -5   4  13     1773.52     1805.96     31.42 o 
  -4   4  13      461.46      451.99     10.77 o 
  -3   4  13     2096.49     2074.32     27.21 o 
  -2   4  13     2801.13     2738.21     27.85 o 
  -1   4  13      151.42      147.47      4.44 o 
   0   4  13     1566.22     1544.62     18.48 o 
   1   4  13      133.43      115.34      4.83 o 
   2   4  13     2814.42     2798.77     36.31 o 
   3   4  13     2074.11     2086.33     28.24 o 
   4   4  13      450.72      438.25     16.51 o 
   5   4  13     1749.19     1771.20     29.46 o 
   6   4  13      219.17      216.70      9.58 o 
   7   4  13      892.48      913.61     23.78 o 
   8   4  13      248.16      277.34     11.43 o 
   9   4  13      732.94      708.20     18.70 o 
  -8   5  13       67.88       79.33      7.61 o 
  -7   5  13      589.56      565.04     14.08 o 
  -6   5  13     1653.51     1585.24     24.88 o 
  -5   5  13      830.87      829.38     17.28 o 
  -4   5  13      587.10      603.68     12.67 o 
  -3   5  13      465.30      461.40      9.52 o 
  -2   5  13     1537.96     1481.78     20.47 o 
  -1   5  13      182.40      201.13      6.88 o 
   0   5  13     3424.24     3376.74     39.07 o 
   1   5  13      169.82      182.33      6.19 o 
   2   5  13     1539.06     1480.35     24.11 o 
   3   5  13      497.75      481.29     11.23 o 
   4   5  13      590.00      605.94     11.88 o 
   5   5  13      834.13      868.12     18.62 o 
   6   5  13     1652.71     1620.08     28.77 o 
   7   5  13      587.56      568.02     15.83 o 
   8   5  13       71.14       77.84      7.57 o 
  -8   6  13      551.43      568.23     19.69 o 
  -7   6  13      430.87      436.38     12.55 o 
  -6   6  13      297.48      295.71     10.28 o 
  -5   6  13      605.76      605.15     20.80 o 
  -4   6  13     1305.19     1344.62     23.90 o 
  -3   6  13     1733.21     1807.94     25.51 o 
  -2   6  13     1414.96     1386.97     21.05 o 
  -1   6  13      444.84      431.37     10.40 o 
   0   6  13      164.60      175.29      6.83 o 
   1   6  13      424.19      387.49     10.11 o 
   2   6  13     1448.42     1407.49     30.72 o 
   3   6  13     1748.43     1769.12     48.03 o 
   4   6  13     1279.48     1319.78     19.78 o 
   5   6  13      610.19      615.83     15.57 o 
   6   6  13      304.54      307.80     11.42 o 
   7   6  13      416.71      431.17     14.83 o 
   8   6  13      551.44      560.05     18.82 o 
  -7   7  13      363.55      396.60     23.65 o 
  -6   7  13      761.61      723.36     17.84 o 
  -5   7  13      209.93      257.40     12.66 o 
  -4   7  13      654.70      709.72     19.62 o 
  -3   7  13      885.95      888.23     18.64 o 
  -2   7  13      644.02      649.78     13.62 o 
  -1   7  13      513.13      554.68     14.54 o 
   0   7  13      600.94      570.95     12.07 o 
   1   7  13      518.43      548.37     11.74 o 
   2   7  13      628.19      635.49     15.71 o 
   3   7  13      886.16      870.16     16.90 o 
   4   7  13      663.42      678.28     13.52 o 
   5   7  13      209.61      230.02      9.90 o 
   6   7  13      749.84      701.58     24.68 o 
   7   7  13      367.76      392.56     13.30 o 
  -7   8  13      234.70      229.56     14.26 o 
  -6   8  13      239.61      251.23     13.75 o 
  -5   8  13      169.32      180.79     11.50 o 
  -4   8  13     1038.92     1039.53     24.95 o 
  -3   8  13      647.66      687.75     20.75 o 
  -2   8  13      201.59      217.29      8.46 o 
  -1   8  13      658.13      647.27     13.71 o 
   0   8  13      447.42      439.54     11.06 o 
   1   8  13      657.29      633.25     14.90 o 
   2   8  13      201.47      216.36     11.55 o 
   3   8  13      654.96      678.23     15.10 o 
   4   8  13     1032.74     1072.82     18.14 o 
   5   8  13      171.80      159.50      8.74 o 
   6   8  13      246.26      252.56     10.95 o 
   7   8  13      231.83      248.30     11.88 o 
  -6   9  13      124.33      128.95     12.25 o 
  -5   9  13      634.49      676.74     20.35 o 
  -4   9  13      262.13      301.43     13.69 o 
  -3   9  13      288.57      295.35     14.34 o 
  -2   9  13      185.01      220.00      8.86 o 
  -1   9  13      527.19      549.86     12.94 o 
   0   9  13      335.35      340.26     12.95 o 
   1   9  13      512.69      526.39     14.21 o 
   2   9  13      192.99      213.48     10.34 o 
   3   9  13      290.47      301.83     10.39 o 
   4   9  13      254.04      272.47      9.10 o 
   5   9  13      641.04      654.77     20.43 o 
   6   9  13      116.35      124.31     10.45 o 
  -6  10  13       36.55       49.67      8.15 o 
  -5  10  13       65.00       62.60      8.37 o 
  -4  10  13      845.20      842.79     24.18 o 
  -3  10  13      299.73      301.71     17.54 o 
  -2  10  13      114.75      136.90      8.88 o 
  -1  10  13      326.72      340.34     10.57 o 
   0  10  13      684.91      634.11     14.15 o 
   1  10  13      327.48      340.25     12.10 o 
   2  10  13      117.41      131.34     13.97 o 
   3  10  13      294.91      308.97     10.72 o 
   4  10  13      840.61      802.27     15.80 o 
   5  10  13       65.40       61.26      7.22 o 
   6  10  13       39.10       43.80      7.47 o 
  -4  11  13      123.35      124.90     14.75 o 
  -3  11  13      220.94      228.56     12.45 o 
  -2  11  13       10.81       17.52      4.61 o 
  -1  11  13      357.97      354.64     11.26 o 
   0  11  13      433.72      438.88     12.74 o 
   1  11  13      348.06      358.69     13.25 o 
   2  11  13       10.20       19.30      5.79 o 
   3  11  13      221.92      242.06      9.95 o 
   4  11  13      124.68      106.00      7.62 o 
  -3  12  13      255.57      259.25     13.41 o 
  -2  12  13      195.10      193.43      9.86 o 
  -1  12  13      141.36      144.25      9.03 o 
   0  12  13      219.43      191.86      9.88 o 
   1  12  13      145.91      155.13      9.62 o 
   2  12  13      197.44      197.59     10.67 o 
   3  12  13      250.76      246.43     11.78 o 
   0   0  14       17.61       16.58      2.81 o 
   1   0  14     3350.49     3342.58     34.91 o 
   2   0  14       55.88       58.29      3.00 o 
   3   0  14     1041.41     1082.22     14.64 o 
   4   0  14      287.51      284.21      9.25 o 
   5   0  14     1550.47     1528.35     21.77 o 
   6   0  14        4.77        9.92      3.63 o 
   7   0  14      355.34      349.27     13.47 o 
   8   0  14       21.23       30.63      7.65 o 
   9   0  14      665.80      625.73     16.53 o 
  -9   1  14      162.22      170.00     11.32 o 
  -8   1  14     1383.00     1374.73     28.77 o 
  -7   1  14       17.80       16.07      6.16 o 
  -6   1  14      414.42      390.42     10.37 o 
  -5   1  14      409.41      408.19      9.84 o 
  -4   1  14     4705.27     4608.19     74.68 o 
  -3   1  14     1051.08     1045.22     15.01 o 
  -2   1  14      629.82      570.89      8.97 o 
  -1   1  14      659.47      607.03     10.20 o 
   0   1  14     8705.17     8582.94     74.37 o 
   1   1  14      663.00      603.18      8.47 o 
   2   1  14      634.46      566.73      9.56 o 
   3   1  14     1050.46     1017.54     14.23 o 
   4   1  14     4631.33     4604.50     50.43 o 
   5   1  14      416.22      423.52     10.99 o 
   6   1  14      410.96      389.34     10.53 o 
   7   1  14       16.50       24.48      4.40 o 
   8   1  14     1392.22     1358.49     22.42 o 
   9   1  14      161.96      184.99      9.37 o 
  -9   2  14      243.90      249.82     17.87 o 
  -8   2  14       17.47       13.03      7.83 o 
  -7   2  14     1130.40     1082.73     24.11 o 
  -6   2  14        9.67       17.91      5.54 o 
  -5   2  14     3353.25     3309.84     43.09 o 
  -4   2  14      120.49      143.08      6.39 o 
  -3   2  14      118.50      133.46      4.95 o 
  -2   2  14      311.26      296.55      8.04 o 
  -1   2  14     2776.12     2656.82     25.44 o 
   0   2  14      479.50      492.46      7.80 o 
   1   2  14     2754.92     2638.91     26.62 o 
   2   2  14      317.84      312.42      7.53 o 
   3   2  14      100.91      122.62      4.31 o 
   4   2  14      113.89      120.62      5.71 o 
   5   2  14     3328.23     3294.86     39.39 o 
   6   2  14       13.37       26.10      4.31 o 
   7   2  14     1139.65     1076.54     18.97 o 
   8   2  14       18.50       16.77      7.02 o 
   9   2  14      244.55      255.35     10.44 o 
  -9   3  14      175.77      187.48     11.60 o 
  -8   3  14     1389.55     1320.14     28.25 o 
  -7   3  14       76.95       99.05      8.63 o 
  -6   3  14       15.91       16.78      5.65 o 
  -5   3  14      792.31      819.33     23.87 o 
  -4   3  14     3031.53     3023.89     44.99 o 
  -3   3  14      932.51      973.01     40.11 o 
  -2   3  14      241.92      239.11     14.85 o 
  -1   3  14     1822.01     1747.84     19.14 o 
   0   3  14     2107.25     1988.32     22.46 o 
   1   3  14     1819.41     1775.66     22.32 o 
   2   3  14      235.85      232.88      7.05 o 
   3   3  14      923.74     1000.49     13.64 o 
   4   3  14     2946.28     2980.66     35.81 o 
   5   3  14      795.94      800.12     14.90 o 
   6   3  14       15.85       23.03      4.21 o 
   7   3  14       71.00       93.40      6.51 o 
   8   3  14     1389.12     1321.55     22.32 o 
   9   3  14      176.99      208.49      9.85 o 
  -8   4  14       26.24       30.77      5.56 o 
  -7   4  14     1032.42      980.27     21.55 o 
  -6   4  14      924.25      843.01     20.33 o 
  -5   4  14     1775.88     1772.98     33.02 o 
  -4   4  14       95.13       88.57      5.56 o 
  -3   4  14      451.12      465.95     10.52 o 
  -2   4  14       79.62       98.43      4.27 o 
  -1   4  14     2858.34     2738.92     30.09 o 
   0   4  14     1438.52     1481.02     20.39 o 
   1   4  14     2801.54     2673.62     31.56 o 
   2   4  14      101.61      116.34      5.87 o 
   3   4  14      452.51      460.64     10.52 o 
   4   4  14       86.49      108.78      7.00 o 
   5   4  14     1770.99     1816.77     30.29 o 
   6   4  14      925.68      874.32     21.48 o 
   7   4  14     1030.73     1016.04     27.66 o 
   8   4  14       29.70       26.03      5.76 o 
  -8   5  14      830.56      793.35     18.27 o 
  -7   5  14      271.01      270.94     10.37 o 
  -6   5  14       29.10       47.82      5.79 o 
  -5   5  14      476.50      492.73     12.28 o 
  -4   5  14     2154.24     2172.10     29.58 o 
  -3   5  14     1473.37     1554.72     22.88 o 
  -2   5  14      450.58      466.21     14.04 o 
  -1   5  14     1168.51     1109.36     17.58 o 
   0   5  14      236.94      235.59      9.06 o 
   1   5  14     1153.63     1144.88     17.10 o 
   2   5  14      467.43      496.97     12.73 o 
   3   5  14     1465.62     1574.53     23.78 o 
   4   5  14     2144.00     2122.82     30.98 o 
   5   5  14      479.60      501.35     14.01 o 
   6   5  14       31.79       51.06      6.13 o 
   7   5  14      263.40      288.29     11.55 o 
   8   5  14      824.69      784.40     19.73 o 
  -8   6  14       27.98       26.08      6.47 o 
  -7   6  14      575.56      537.42     15.88 o 
  -6   6  14     1082.11     1071.69     22.41 o 
  -5   6  14      497.86      510.32     14.36 o 
  -4   6  14       36.51       30.13      5.34 o 
  -3   6  14     2094.43     2076.58     32.43 o 
  -2   6  14      685.24      725.71     14.41 o 
  -1   6  14     1324.58     1329.18     20.34 o 
   0   6  14      768.05      684.54     13.18 o 
   1   6  14     1301.90     1226.33     21.41 o 
   2   6  14      709.53      697.15     16.26 o 
   3   6  14     2107.53     2086.78     30.13 o 
   4   6  14       39.95       45.30      4.76 o 
   5   6  14      486.93      500.59     15.39 o 
   6   6  14     1083.65     1085.81     22.61 o 
   7   6  14      572.91      544.09     15.75 o 
   8   6  14       29.81       28.44      5.77 o 
  -7   7  14      535.69      510.59     31.71 o 
  -6   7  14       27.63       42.35      7.97 o 
  -5   7  14      562.13      541.63     26.37 o 
  -4   7  14      461.40      498.60     16.68 o 
  -3   7  14     1427.84     1455.42     25.80 o 
  -2   7  14      252.70      244.78     13.58 o 
  -1   7  14      522.94      529.96     16.85 o 
   0   7  14     1430.85     1355.93     20.94 o 
   1   7  14      511.27      514.23     13.16 o 
   2   7  14      254.18      242.40     11.22 o 
   3   7  14     1435.74     1439.96     23.70 o 
   4   7  14      460.97      459.89     13.70 o 
   5   7  14      573.84      559.52     15.13 o 
   6   7  14       31.29       42.64      6.24 o 
   7   7  14      534.60      506.51     22.55 o 
  -7   8  14      477.41      459.79     32.84 o 
  -6   8  14      913.11      903.24     41.26 o 
  -5   8  14      474.38      460.99     16.87 o 
  -4   8  14       26.71       28.55      6.40 o 
  -3   8  14      614.45      596.78     15.45 o 
  -2   8  14     1871.00     1827.72     26.96 o 
  -1   8  14      570.62      562.96     13.14 o 
   0   8  14       15.50       15.24      3.95 o 
   1   8  14      552.48      537.69     16.27 o 
   2   8  14     1877.32     1903.60     32.97 o 
   3   8  14      618.84      579.96     14.09 o 
   4   8  14       27.41       27.94      4.56 o 
   5   8  14      474.14      469.62     14.15 o 
   6   8  14      922.85      886.57     20.43 o 
   7   8  14      476.13      433.44     14.00 o 
  -6   9  14       40.90       46.76     10.70 o 
  -5   9  14      365.39      363.60     22.25 o 
  -4   9  14      405.84      445.35     16.51 o 
  -3   9  14      801.76      783.89     18.22 o 
  -2   9  14      252.30      253.03     12.68 o 
  -1   9  14      482.53      473.02     14.83 o 
   0   9  14      146.86      126.05      7.08 o 
   1   9  14      482.40      466.03     13.60 o 
   2   9  14      248.52      231.20     10.94 o 
   3   9  14      805.99      782.51     16.99 o 
   4   9  14      400.48      412.05     11.12 o 
   5   9  14      374.51      365.51     20.93 o 
   6   9  14       42.48       45.50      6.35 o 
  -5  10  14       42.98       54.01      8.19 o 
  -4  10  14        7.93        6.50      5.93 o 
  -3  10  14      111.47      134.51      8.68 o 
  -2  10  14     1035.33      994.02     18.73 o 
  -1  10  14      333.40      311.54     10.42 o 
   0  10  14       12.71       22.01      4.72 o 
   1  10  14      325.66      318.01     12.59 o 
   2  10  14     1027.37     1041.73     23.05 o 
   3  10  14      110.71      113.27      7.76 o 
   4  10  14        7.85        9.42      5.11 o 
   5  10  14       39.96       49.07      6.19 o 
  -4  11  14      325.52      320.82     14.58 o 
  -3  11  14      759.14      722.13     21.20 o 
  -2  11  14      203.63      210.95     10.58 o 
  -1  11  14      126.05      118.16      7.32 o 
   0  11  14        4.97        5.69      6.09 o 
   1  11  14      134.08      124.23      9.00 o 
   2  11  14      207.88      205.27     10.85 o 
   3  11  14      755.83      705.70     16.59 o 
   4  11  14      323.64      330.05     10.23 o 
  -3  12  14       16.06       39.89      7.95 o 
  -2  12  14      615.58      600.46     21.09 o 
  -1  12  14       65.82       68.77      6.29 o 
   0  12  14        3.26        0.62      4.67 o 
   1  12  14       62.60       69.77      7.75 o 
   2  12  14      615.62      595.90     17.43 o 
   3  12  14       17.42       28.65     13.37 o 
   1   0  15      306.74      315.91      6.81 o 
   2   0  15     8380.84     8606.48     79.37 o 
   3   0  15      663.98      668.86     15.27 o 
   4   0  15      563.01      533.55     10.83 o 
   5   0  15      862.56      794.17     17.29 o 
   6   0  15     1804.14     1734.09     39.12 o 
   7   0  15      121.22      118.90      8.30 o 
   8   0  15      157.85      172.93      9.34 o 
   9   0  15      256.22      257.03     13.19 o 
  -9   1  15      597.90      568.21     18.30 o 
  -8   1  15       18.54       31.80      8.43 o 
  -7   1  15       38.41       46.46      5.85 o 
  -6   1  15      636.95      596.77     14.48 o 
  -5   1  15     3068.08     2996.30     37.60 o 
  -4   1  15      203.86      215.23      7.05 o 
  -3   1  15      990.50      977.00     17.84 o 
  -2   1  15     1561.10     1572.30     18.47 o 
  -1   1  15     5025.81     5163.71     47.25 o 
   0   1  15       26.40       36.15     11.66 o 
   1   1  15     5016.49     5226.31     47.06 o 
   2   1  15     1541.96     1531.19     17.65 o 
   3   1  15     1032.14     1021.11     16.19 o 
   4   1  15      205.51      208.20      7.17 o 
   5   1  15     3115.17     3055.87     37.09 o 
   6   1  15      634.76      616.21     14.34 o 
   7   1  15       33.86       34.88      4.79 o 
   8   1  15       21.11       29.76      5.13 o 
   9   1  15      591.10      533.10     16.28 o 
  -9   2  15      215.18      189.78     12.46 o 
  -8   2  15       73.12       79.19      8.64 o 
  -7   2  15       98.82       97.22     10.48 o 
  -6   2  15     1895.30     1793.86     32.72 o 
  -5   2  15      528.31      490.24     16.44 o 
  -4   2  15      339.04      351.44     11.22 o 
  -3   2  15      486.19      467.22     10.36 o 
  -2   2  15     8094.13     8424.28     77.86 o 
  -1   2  15      355.64      402.92      6.78 o 
   0   2  15        4.46        7.80      1.78 o 
   1   2  15      345.89      388.66      7.32 o 
   2   2  15     8154.82     8357.59     75.15 o 
   3   2  15      505.06      498.82     10.28 o 
   4   2  15      330.89      352.22      9.29 o 
   5   2  15      509.02      508.14     12.66 o 
   6   2  15     1914.37     1864.22     26.62 o 
   7   2  15      108.83      112.13      6.94 o 
   8   2  15       70.20       75.53      6.55 o 
   9   2  15      217.69      207.67      9.76 o 
  -8   3  15       40.67       70.35      8.14 o 
  -7   3  15      178.18      175.94     10.68 o 
  -6   3  15      416.91      385.97     15.50 o 
  -5   3  15     1840.82     1799.75     31.84 o 
  -4   3  15     1063.50     1020.29     27.05 o 
  -3   3  15      241.56      214.55      9.34 o 
  -2   3  15     1349.04     1347.77     20.27 o 
  -1   3  15     5773.07     6007.54     54.60 o 
   0   3  15     2419.14     2368.52     26.34 o 
   1   3  15     5805.55     6053.55     63.83 o 
   2   3  15     1303.37     1294.11     24.37 o 
   3   3  15      279.44      245.70      6.38 o 
   4   3  15     1100.25     1067.14     17.41 o 
   5   3  15     1873.86     1824.15     25.76 o 
   6   3  15      413.22      421.03     11.24 o 
   7   3  15      187.45      189.49      8.44 o 
   8   3  15       38.27       48.50      5.75 o 
  -8   4  15       96.94      106.54     11.31 o 
  -7   4  15       77.78       92.45      8.26 o 
  -6   4  15      705.35      676.68     18.20 o 
  -5   4  15      168.70      171.77      9.54 o 
  -4   4  15      334.86      340.24     14.48 o 
  -3   4  15      366.75      382.21      9.73 o 
  -2   4  15     6782.89     7094.86     64.68 o 
  -1   4  15      496.57      507.50      9.65 o 
   0   4  15      836.63      829.99     25.26 o 
   1   4  15      451.56      459.65     15.38 o 
   2   4  15     6801.22     6812.69     87.30 o 
   3   4  15      376.48      396.14      9.98 o 
   4   4  15      345.68      378.12     11.61 o 
   5   4  15      163.35      191.90      9.12 o 
   6   4  15      706.11      700.87     17.30 o 
   7   4  15       81.02      121.42      8.62 o 
   8   4  15       96.46      116.45      8.72 o 
  -8   5  15       80.10       94.87      7.74 o 
  -7   5  15      227.73      231.94     10.01 o 
  -6   5  15      243.40      255.08      9.81 o 
  -5   5  15      657.22      626.07     14.06 o 
  -4   5  15      926.98      925.97     20.76 o 
  -3   5  15      580.00      578.53     12.71 o 
  -2   5  15      807.10      855.93     16.50 o 
  -1   5  15      810.00      807.79     18.23 o 
   0   5  15     4143.76     4176.06     47.69 o 
   1   5  15      828.04      853.89     15.05 o 
   2   5  15      796.60      816.98     17.36 o 
   3   5  15      569.75      554.49     14.19 o 
   4   5  15      935.29      972.20     18.63 o 
   5   5  15      653.20      652.97     16.27 o 
   6   5  15      237.46      265.24     10.88 o 
   7   5  15      235.84      245.61     10.95 o 
   8   5  15       79.78      107.59      8.41 o 
  -7   6  15       76.75       92.73      8.39 o 
  -6   6  15      361.37      390.85     16.23 o 
  -5   6  15      113.99      115.70     10.78 o 
  -4   6  15      813.44      822.60     21.61 o 
  -3   6  15      783.22      842.93     18.62 o 
  -2   6  15     3353.94     3402.71     41.89 o 
  -1   6  15      465.71      416.92     10.71 o 
   0   6  15      387.61      378.01      9.92 o 
   1   6  15      432.09      378.67     11.21 o 
   2   6  15     3312.37     3378.27     49.26 o 
   3   6  15      778.08      812.01     19.00 o 
   4   6  15      832.14      824.72     17.29 o 
   5   6  15      101.52      100.00      8.19 o 
   6   6  15      361.55      377.59     13.02 o 
   7   6  15       78.07       97.02      8.15 o 
   8   6  15       89.29       89.28     17.67 o 
  -7   7  15      165.41      171.30     12.13 o 
  -6   7  15      175.94      196.06     12.55 o 
  -5   7  15       84.91      102.39      9.72 o 
  -4   7  15     1235.17     1271.73     28.50 o 
  -3   7  15      355.33      364.46     12.24 o 
  -2   7  15      309.67      312.76     10.05 o 
  -1   7  15      640.02      597.16     13.16 o 
   0   7  15     1732.79     1681.62     26.69 o 
   1   7  15      633.88      604.40     14.70 o 
   2   7  15      311.25      297.04     11.39 o 
   3   7  15      358.16      358.49     10.93 o 
   4   7  15     1209.53     1193.15     22.02 o 
   5   7  15       73.19       87.36      7.40 o 
   6   7  15      177.63      171.74      9.75 o 
   7   7  15      165.39      198.68     10.41 o 
  -6   8  15      296.93      335.02     15.26 o 
  -5   8  15       72.73       72.21      8.72 o 
  -4   8  15      402.79      390.53     15.34 o 
  -3   8  15      912.78      936.69     26.23 o 
  -2   8  15      764.06      723.90     15.30 o 
  -1   8  15      729.58      708.16     14.87 o 
   0   8  15      451.33      428.31     12.15 o 
   1   8  15      732.27      712.32     19.35 o 
   2   8  15      769.06      750.42     19.72 o 
   3   8  15      900.55      879.99     17.97 o 
   4   8  15      398.78      383.63     10.63 o 
   5   8  15       61.62       70.70      7.07 o 
   6   8  15      291.97      331.47     12.36 o 
  -6   9  15       37.15       37.19     15.90 o 
  -5   9  15      134.35      163.51     12.73 o 
  -4   9  15      689.63      666.21     20.31 o 
  -3   9  15      203.73      228.21     10.57 o 
  -2   9  15      127.97      136.80     13.75 o 
  -1   9  15      340.86      319.13     10.35 o 
   0   9  15     2112.83     2109.41     30.10 o 
   1   9  15      339.51      338.90     14.82 o 
   2   9  15      122.87      136.08      9.24 o 
   3   9  15      203.47      229.00     14.75 o 
   4   9  15      688.77      681.87     14.58 o 
   5   9  15      127.18      134.51      8.81 o 
   6   9  15       40.83       38.00      7.05 o 
  -5  10  15       44.36       50.00     10.37 o 
  -4  10  15      214.28      222.10     13.00 o 
  -3  10  15     1175.82     1194.43     23.97 o 
  -2  10  15      106.65      116.26      7.38 o 
  -1  10  15      799.47      780.58     16.49 o 
   0  10  15      358.11      339.59     13.51 o 
   1  10  15      820.43      823.57     20.37 o 
   2  10  15      105.30      109.55     14.00 o 
   3  10  15     1175.82     1214.40     22.76 o 
   4  10  15      213.98      211.85      8.68 o 
   5  10  15       38.76       38.18      5.97 o 
  -4  11  15      523.74      586.49     21.45 o 
  -3  11  15      257.47      261.19     16.12 o 
  -2  11  15       15.35       21.51      4.96 o 
  -1  11  15      112.51      121.96      7.59 o 
   0  11  15     1852.54     1747.60     30.55 o 
   1  11  15      110.24      115.06      8.96 o 
   2  11  15       13.86       21.52      6.10 o 
   3  11  15      250.66      254.70     11.48 o 
   4  11  15      521.91      532.22     12.92 o 
  -2  12  15      100.25      125.57      8.69 o 
  -1  12  15      516.53      499.27     16.08 o 
   0  12  15       90.70       84.03      7.91 o 
   1  12  15      517.93      483.38     15.65 o 
   2  12  15       99.90      124.31      9.29 o 
   0   0  16     7749.11     8203.18    102.08 o 
   1   0  16       25.84       15.72      2.24 o 
   2   0  16      211.67      179.12      6.25 o 
   3   0  16      175.37      175.98      6.34 o 
   4   0  16     2294.73     2232.58     28.39 o 
   5   0  16      413.20      382.39     10.09 o 
   6   0  16      193.36      178.79      7.75 o 
   7   0  16       17.59       26.94      5.23 o 
   8   0  16      423.85      379.20     12.87 o 
  -8   1  16      273.37      293.89     15.71 o 
  -7   1  16      265.30      239.07     11.87 o 
  -6   1  16       51.95       73.36      6.45 o 
  -5   1  16     1337.90     1281.78     23.09 o 
  -4   1  16      350.04      314.29      8.37 o 
  -3   1  16     3906.30     3838.75     42.82 o 
  -2   1  16      140.44      161.41      5.17 o 
  -1   1  16     3069.71     3188.17     32.90 o 
   0   1  16      287.86      261.29      7.06 o 
   1   1  16     3091.29     3232.25     31.23 o 
   2   1  16      138.15      160.74      5.01 o 
   3   1  16     3939.86     3797.47     62.45 o 
   4   1  16      339.97      323.70      8.91 o 
   5   1  16     1317.78     1328.45     21.26 o 
   6   1  16       53.08       74.43      5.84 o 
   7   1  16      271.56      244.55      9.18 o 
   8   1  16      268.62      288.02     13.31 o 
  -8   2  16      427.12      395.84     15.21 o 
  -7   2  16       92.30       94.48     12.36 o 
  -6   2  16      284.95      256.76     12.81 o 
  -5   2  16      598.41      561.12     16.06 o 
  -4   2  16     2407.66     2298.53     38.11 o 
  -3   2  16      665.17      611.36     14.73 o 
  -2   2  16     1129.96     1011.49     13.61 o 
  -1   2  16      294.93      321.29      6.71 o 
   0   2  16     6053.89     6311.02     63.65 o 
   1   2  16      305.13      305.96      6.78 o 
   2   2  16     1113.17     1002.85     13.63 o 
   3   2  16      637.47      605.28     18.32 o 
   4   2  16     2469.16     2412.89     39.25 o 
   5   2  16      605.17      578.39     12.81 o 
   6   2  16      285.15      267.82     10.19 o 
   7   2  16       90.52      114.60      7.15 o 
   8   2  16      429.32      399.22     13.76 o 
  -8   3  16      145.82      160.40     10.83 o 
  -7   3  16      553.35      492.91     16.25 o 
  -6   3  16      162.05      188.44     10.69 o 
  -5   3  16      846.15      773.53     18.99 o 
  -4   3  16      415.14      381.18     18.36 o 
  -3   3  16     3686.50     3554.48     50.94 o 
  -2   3  16      264.16      286.55      8.47 o 
  -1   3  16     3788.13     3816.55     61.49 o 
   0   3  16      113.19       89.26      4.24 o 
   1   3  16     3762.93     3887.56     43.61 o 
   2   3  16      246.97      276.08      8.28 o 
   3   3  16     3726.53     3622.95     39.58 o 
   4   3  16      395.09      380.54     10.13 o 
   5   3  16      826.77      787.86     15.29 o 
   6   3  16      156.81      181.53      8.13 o 
   7   3  16      556.34      526.39     13.75 o 
   8   3  16      146.94      170.84      8.66 o 
  -8   4  16      460.84      429.76     22.58 o 
  -7   4  16      162.89      178.29     13.61 o 
  -6   4  16      256.56      259.38     11.88 o 
  -5   4  16      549.16      547.07     17.10 o 
  -4   4  16     1927.26     1845.85     29.77 o 
  -3   4  16      465.96      417.04     10.95 o 
  -2   4  16      395.58      384.12      9.11 o 
  -1   4  16     4089.09     4027.59     66.67 o 
   0   4  16     2193.41     2259.29     30.56 o 
   1   4  16     4118.68     4167.37     52.56 o 
   2   4  16      385.59      361.65     10.95 o 
   3   4  16      457.85      407.60     10.45 o 
   4   4  16     1974.00     1947.35     31.84 o 
   5   4  16      545.85      538.35     14.77 o 
   6   4  16      257.23      273.60     11.08 o 
   7   4  16      166.04      190.72     10.29 o 
   8   4  16      457.84      432.73     20.16 o 
  -8   5  16      113.10      112.08      8.04 o 
  -7   5  16      416.11      371.66     12.10 o 
  -6   5  16      452.75      455.94     15.45 o 
  -5   5  16      194.95      192.56      9.77 o 
  -4   5  16      362.74      385.62     12.40 o 
  -3   5  16     3102.05     3107.32     44.20 o 
  -2   5  16      828.48      819.35     15.72 o 
  -1   5  16     2258.83     2287.50     30.44 o 
   0   5  16       27.39       28.41      4.94 o 
   1   5  16     2225.45     2216.80     32.42 o 
   2   5  16      800.15      772.22     17.96 o 
   3   5  16     3125.71     3074.00     48.75 o 
   4   5  16      370.79      413.79     12.75 o 
   5   5  16      187.48      192.03      9.59 o 
   6   5  16      436.83      469.59     14.48 o 
   7   5  16      414.54      410.74     14.02 o 
   8   5  16      111.60      136.88      9.32 o 
  -7   6  16      216.41      222.82     11.71 o 
  -6   6  16      119.77      132.61      9.06 o 
  -5   6  16      985.00      985.04     25.14 o 
  -4   6  16      655.03      644.00     19.56 o 
  -3   6  16     1313.99     1278.57     24.06 o 
  -2   6  16      513.18      518.73     12.58 o 
  -1   6  16     1421.93     1443.77     22.38 o 
   0   6  16      999.53     1059.39     17.83 o 
   1   6  16     1429.09     1449.89     24.53 o 
   2   6  16      528.13      544.00     14.76 o 
   3   6  16     1316.80     1271.62     21.72 o 
   4   6  16      657.10      640.65     15.27 o 
   5   6  16      980.40      971.76     21.24 o 
   6   6  16      121.94      136.56      9.00 o 
   7   6  16      220.13      249.10     11.32 o 
  -7   7  16      469.62      436.80     22.31 o 
  -6   7  16      121.39      125.90     12.69 o 
  -5   7  16      189.19      214.18     12.88 o 
  -4   7  16      457.76      492.93     17.29 o 
  -3   7  16     1191.50     1190.43     23.47 o 
  -2   7  16     1805.55     1828.20     27.26 o 
  -1   7  16      625.34      612.52     13.62 o 
   0   7  16        3.01        7.43      3.64 o 
   1   7  16      627.91      635.89     15.37 o 
   2   7  16     1791.48     1732.29     30.67 o 
   3   7  16     1203.91     1157.89     21.08 o 
   4   7  16      469.63      488.24     15.58 o 
   5   7  16      191.87      228.85     10.55 o 
   6   7  16      112.53      119.33      8.70 o 
   7   7  16      473.80      461.05     14.87 o 
  -6   8  16      233.04      250.43     17.48 o 
  -5   8  16      520.20      534.82     23.44 o 
  -4   8  16      183.84      202.80     12.50 o 
  -3   8  16      524.77      544.08     15.23 o 
  -2   8  16      200.30      198.40      8.85 o 
  -1   8  16     1249.85     1272.19     25.18 o 
   0   8  16      975.39      938.96     17.55 o 
   1   8  16     1260.57     1254.61     25.35 o 
   2   8  16      199.60      192.61     10.15 o 
   3   8  16      533.59      564.29     14.27 o 
   4   8  16      185.95      208.49     10.14 o 
   5   8  16      516.93      511.60     15.08 o 
   6   8  16      235.58      244.67     11.60 o 
  -5   9  16       29.10       40.51      8.73 o 
  -4   9  16      119.93      140.00     11.08 o 
  -3   9  16      283.35      259.91     19.30 o 
  -2   9  16     1282.09     1197.90     27.22 o 
  -1   9  16      235.42      218.46     10.66 o 
   0   9  16      145.39      141.17      8.96 o 
   1   9  16      245.29      218.39     10.92 o 
   2   9  16     1293.59     1263.76     26.14 o 
   3   9  16      283.67      273.21     10.46 o 
   4   9  16      121.97      136.03      8.50 o 
   5   9  16       30.61       39.01      6.18 o 
  -5  10  16      284.21      289.71     14.44 o 
  -4  10  16      174.55      210.74     17.06 o 
  -3  10  16      228.62      256.76     11.29 o 
  -2  10  16       84.89       96.72      7.16 o 
  -1  10  16     1362.80     1257.08     22.05 o 
   0  10  16      283.80      250.76     11.09 o 
   1  10  16     1364.41     1317.95     27.18 o 
   2  10  16       81.16       80.51      7.95 o 
   3  10  16      232.14      255.04     10.44 o 
   4  10  16      176.29      184.01      9.77 o 
   5  10  16      293.16      267.83     10.91 o 
  -3  11  16       95.49      113.84     10.21 o 
  -2  11  16     1080.60      991.72     22.63 o 
  -1  11  16       15.63       17.20      4.78 o 
   0  11  16       72.95       72.89      7.55 o 
   1  11  16       18.60       18.38      5.85 o 
   2  11  16     1087.82     1051.23     27.00 o 
   3  11  16       96.49      100.22      7.58 o 
  -1  12  16      390.41      364.85     17.23 o 
   0  12  16       94.08       89.07      8.09 o 
   1  12  16      392.62      386.81     14.13 o 
   1   0  17      358.91      363.45      7.06 o 
   2   0  17      540.29      544.36     13.07 o 
   3   0  17     2915.75     2808.84     52.70 o 
   4   0  17      172.20      165.36      6.72 o 
   5   0  17     2162.71     2081.22     31.67 o 
   6   0  17      387.98      355.24     11.68 o 
   7   0  17      365.27      337.49     11.83 o 
   8   0  17        0.05        0.04      5.54 o 
  -8   1  17       47.45       57.71      8.18 o 
  -7   1  17       32.70       30.11      6.36 o 
  -6   1  17     2092.88     1897.82     34.72 o 
  -5   1  17      276.23      274.24      9.92 o 
  -4   1  17      116.28      108.42      6.40 o 
  -3   1  17       21.06       29.65      3.65 o 
  -2   1  17     1889.45     1834.27     21.52 o 
  -1   1  17      234.11      269.12     10.24 o 
   0   1  17       81.01       71.77      4.25 o 
   1   1  17      242.71      288.42      9.68 o 
   2   1  17     1885.48     1787.26     22.76 o 
   3   1  17       23.50       29.94      3.81 o 
   4   1  17      114.29      115.46      6.09 o 
   5   1  17      263.89      262.60     10.02 o 
   6   1  17     2096.84     1972.48     42.87 o 
   7   1  17       34.32       41.16      5.29 o 
   8   1  17       44.94       53.33      9.67 o 
  -8   2  17      144.72      158.26     11.05 o 
  -7   2  17      531.69      499.61     16.57 o 
  -6   2  17      401.50      351.14     13.65 o 
  -5   2  17     1630.64     1542.91     29.23 o 
  -4   2  17      417.52      414.64     13.13 o 
  -3   2  17     1435.48     1405.23     25.32 o 
  -2   2  17      990.08      956.05     22.63 o 
  -1   2  17      917.24      876.75     15.36 o 
   0   2  17        0.33        7.48      2.25 o 
   1   2  17      935.58      891.14     14.00 o 
   2   2  17     1011.27      969.99     16.28 o 
   3   2  17     1404.53     1435.19     20.92 o 
   4   2  17      421.18      400.33     10.31 o 
   5   2  17     1616.09     1546.92     38.17 o 
   6   2  17      402.44      370.03     10.94 o 
   7   2  17      539.86      556.36     16.63 o 
   8   2  17      143.99      160.04      8.55 o 
  -8   3  17      160.82      163.43     14.02 o 
  -7   3  17      157.09      148.60     10.34 o 
  -6   3  17     2107.02     1969.64     44.32 o 
  -5   3  17      195.31      193.91     10.21 o 
  -4   3  17      373.51      358.96     12.41 o 
  -3   3  17       39.18       45.41      5.62 o 
  -2   3  17     1676.33     1675.48     22.43 o 
  -1   3  17      654.77      647.68     10.38 o 
   0   3  17      111.96      125.82      5.09 o 
   1   3  17      636.26      620.13     13.48 o 
   2   3  17     1657.08     1640.36     23.06 o 
   3   3  17       49.55       60.27      5.64 o 
   4   3  17      363.25      372.98     10.25 o 
   5   3  17      197.01      190.85      8.21 o 
   6   3  17     2115.73     1978.90     28.70 o 
   7   3  17      152.51      162.07      8.35 o 
   8   3  17      162.32      191.24     11.49 o 
  -8   4  17      253.06      268.87     11.05 o 
  -7   4  17      567.55      558.17     14.63 o 
  -6   4  17      148.00      162.93     13.95 o 
  -5   4  17      873.71      873.45     18.22 o 
  -4   4  17      356.98      353.74     15.50 o 
  -3   4  17     1058.90     1061.57     20.69 o 
  -2   4  17     1063.02      987.88     16.98 o 
  -1   4  17      648.10      666.61     13.48 o 
   0   4  17     1050.64     1064.33     17.24 o 
   1   4  17      643.01      604.43     20.38 o 
   2   4  17     1067.66     1024.07     22.33 o 
   3   4  17     1053.88     1092.32     22.27 o 
   4   4  17      356.61      383.43     12.28 o 
   5   4  17      879.17      864.29     19.54 o 
   6   4  17      150.30      169.56      9.57 o 
   7   4  17      573.51      588.84     16.82 o 
   8   4  17      254.39      286.33     12.17 o 
  -7   5  17      317.43      310.89     12.93 o 
  -6   5  17     1032.34     1042.17     22.86 o 
  -5   5  17      475.41      481.96     14.61 o 
  -4   5  17      214.02      207.19      9.81 o 
  -3   5  17      500.98      492.42     14.15 o 
  -2   5  17     1535.73     1544.36     23.81 o 
  -1   5  17       68.99       95.91      5.99 o 
   0   5  17     1170.64     1096.42     18.04 o 
   1   5  17       76.13       91.26      6.46 o 
   2   5  17     1529.89     1488.59     26.62 o 
   3   5  17      528.13      513.28     15.05 o 
   4   5  17      212.50      222.02      9.86 o 
   5   5  17      478.08      477.56     14.31 o 
   6   5  17     1032.23     1014.88     22.42 o 
   7   5  17      316.05      340.14     12.91 o 
  -7   6  17      299.75      307.96     16.42 o 
  -6   6  17      132.35      165.67     12.08 o 
  -5   6  17      254.77      277.90     14.37 o 
  -4   6  17      737.26      771.41     21.73 o 
  -3   6  17     1018.69     1076.37     22.10 o 
  -2   6  17      392.47      392.62     13.93 o 
  -1   6  17      489.80      474.24     17.10 o 
   0   6  17      671.02      720.25     14.38 o 
   1   6  17      469.73      452.21     17.70 o 
   2   6  17      409.18      427.90     14.18 o 
   3   6  17     1019.85     1022.67     19.25 o 
   4   6  17      734.53      777.49     18.43 o 
   5   6  17      262.71      274.50     11.38 o 
   6   6  17      135.57      155.81      9.65 o 
   7   6  17      293.95      321.32     12.61 o 
  -6   7  17      642.26      624.27     25.55 o 
  -5   7  17      333.53      388.11     16.40 o 
  -4   7  17      290.39      325.73     14.75 o 
  -3   7  17      274.95      286.64     11.64 o 
  -2   7  17      603.53      582.55     16.70 o 
  -1   7  17      459.63      465.96     16.25 o 
   0   7  17      434.37      423.82     11.59 o 
   1   7  17      452.75      472.26     14.34 o 
   2   7  17      607.53      582.39     17.29 o 
   3   7  17      277.76      291.04     10.34 o 
   4   7  17      285.80      318.65     12.27 o 
   5   7  17      333.59      342.94     12.57 o 
   6   7  17      636.10      645.35     17.64 o 
  -6   8  17      105.36      115.58     16.22 o 
  -5   8  17       93.50      109.87     10.66 o 
  -4   8  17      882.84      923.26     24.72 o 
  -3   8  17      353.32      358.03     15.57 o 
  -2   8  17      135.35      136.61      7.86 o 
  -1   8  17      322.23      345.09     10.86 o 
   0   8  17      416.27      423.87     13.37 o 
   1   8  17      324.74      292.33     12.11 o 
   2   8  17      142.93      138.83      9.23 o 
   3   8  17      351.14      365.78     11.77 o 
   4   8  17      894.94      902.54     19.38 o 
   5   8  17       89.89       94.50      7.94 o 
   6   8  17      110.91      121.85      8.88 o 
  -5   9  17      618.97      607.37     19.99 o 
  -4   9  17      242.35      265.15     13.90 o 
  -3   9  17      100.78      105.83      8.42 o 
  -2   9  17      159.20      171.80      8.72 o 
  -1   9  17      529.90      534.54     13.64 o 
   0   9  17      297.84      296.02     11.84 o 
   1   9  17      512.61      475.62     15.33 o 
   2   9  17      160.43      165.44     10.09 o 
   3   9  17       99.11       96.28      7.34 o 
   4   9  17      239.39      267.08     16.09 o 
   5   9  17      619.36      597.79     16.62 o 
  -4  10  17      700.45      697.22     21.49 o 
  -3  10  17      250.08      261.49     11.54 o 
  -2  10  17      126.51      131.47      8.08 o 
  -1  10  17       49.56       55.44      6.12 o 
   0  10  17      431.78      413.99     14.97 o 
   1  10  17       49.65       60.93      7.66 o 
   2  10  17      128.86      136.05      9.63 o 
   3  10  17      242.07      268.25     10.67 o 
   4  10  17      690.08      646.36     16.34 o 
  -3  11  17      266.05      280.93     14.41 o 
  -2  11  17       15.92       31.94      6.09 o 
  -1  11  17      298.13      258.32     15.58 o 
   0  11  17      325.76      322.35     13.06 o 
   1  11  17      295.32      234.93     11.68 o 
   2  11  17       15.68       16.10      7.60 o 
   3  11  17      270.71      256.40     12.51 o 
   0   0  18      725.15      735.09     15.41 o 
   1   0  18     2582.61     2405.54     32.35 o 
   2   0  18      213.16      233.86      9.66 o 
   3   0  18     1234.83     1178.11     18.01 o 
   4   0  18      383.41      416.23     10.38 o 
   5   0  18     1227.97     1167.04     19.23 o 
   6   0  18       40.08       46.76      6.01 o 
   7   0  18      484.62      445.97     15.84 o 
   8   0  18       81.90       73.99      8.92 o 
  -8   1  18     1033.04      963.16     24.43 o 
  -7   1  18       28.83       24.38      7.85 o 
  -6   1  18        6.99       -0.30      6.06 o 
  -5   1  18       94.04      107.49      8.52 o 
  -4   1  18     2961.00     2878.42     39.05 o 
  -3   1  18     1047.28     1027.13     18.36 o 
  -2   1  18      489.56      461.59      9.04 o 
  -1   1  18      433.60      405.57     11.68 o 
   0   1  18     1893.30     1966.81     23.28 o 
   1   1  18      429.46      413.29     11.10 o 
   2   1  18      495.29      477.65     15.72 o 
   3   1  18     1039.70     1049.17     16.98 o 
   4   1  18     2916.12     2846.37     36.81 o 
   5   1  18       92.93      121.48      6.82 o 
   6   1  18        7.80        9.57      4.02 o 
   7   1  18       24.44       19.08      5.37 o 
   8   1  18     1029.47     1015.63     21.85 o 
  -8   2  18       37.82       44.55      8.00 o 
  -7   2  18      887.98      774.27     20.98 o 
  -6   2  18       27.54       36.42      6.87 o 
  -5   2  18     1847.43     1757.14     32.39 o 
  -4   2  18      216.00      201.62      9.96 o 
  -3   2  18      505.97      456.87     13.25 o 
  -2   2  18      923.97      957.67     19.31 o 
  -1   2  18     1928.08     1858.55     24.03 o 
   0   2  18     1178.84     1154.22     22.71 o 
   1   2  18     1891.07     1812.01     41.40 o 
   2   2  18      931.54      956.29     16.56 o 
   3   2  18      485.39      486.15     11.12 o 
   4   2  18      224.66      233.09     10.48 o 
   5   2  18     1836.65     1789.68     26.17 o 
   6   2  18       27.60       39.99      5.21 o 
   7   2  18      893.60      833.97     17.30 o 
   8   2  18       37.36       40.48      5.87 o 
  -8   3  18      860.25      807.74     22.19 o 
  -7   3  18      184.85      195.40     11.64 o 
  -6   3  18       36.71       43.55      7.46 o 
  -5   3  18      109.76      117.01      8.70 o 
  -4   3  18     2062.74     1975.94     34.02 o 
  -3   3  18      564.14      608.74     21.71 o 
  -2   3  18      207.18      206.38      7.16 o 
  -1   3  18      726.61      720.81     12.56 o 
   0   3  18     2529.13     2519.47     31.80 o 
   1   3  18      726.18      704.96     14.87 o 
   2   3  18      203.70      214.38      7.96 o 
   3   3  18      548.05      605.65     13.57 o 
   4   3  18     2011.48     1976.83     27.64 o 
   5   3  18      105.45      119.74      7.13 o 
   6   3  18       37.14       42.94      5.45 o 
   7   3  18      178.17      189.21      9.01 o 
   8   3  18      855.47      806.88     17.42 o 
  -7   4  18      663.04      607.67     24.25 o 
  -6   4  18      606.09      577.73     14.73 o 
  -5   4  18      952.27      912.84     18.13 o 
  -4   4  18      193.27      183.25     11.03 o 
  -3   4  18      511.34      521.94     18.09 o 
  -2   4  18      620.32      684.38     18.56 o 
  -1   4  18      899.19      874.17     20.26 o 
   0   4  18      611.77      604.32     12.60 o 
   1   4  18      884.75      886.18     17.54 o 
   2   4  18      625.14      653.46     15.69 o 
   3   4  18      515.91      542.06     15.25 o 
   4   4  18      190.13      189.07      9.45 o 
   5   4  18      944.78      937.92     20.94 o 
   6   4  18      605.95      589.80     16.62 o 
   7   4  18      661.10      660.54     18.11 o 
  -7   5  18      287.90      288.09     12.73 o 
  -6   5  18      122.62      113.33     11.26 o 
  -5   5  18      259.04      289.45     11.87 o 
  -4   5  18     1564.83     1571.32     33.29 o 
  -3   5  18      883.90      980.30     20.76 o 
  -2   5  18      191.89      209.59      8.51 o 
  -1   5  18      748.09      768.81     15.31 o 
   0   5  18     1468.81     1442.90     23.55 o 
   1   5  18      735.73      747.38     19.77 o 
   2   5  18      194.64      193.05      9.43 o 
   3   5  18      882.73      963.95     21.67 o 
   4   5  18     1555.06     1474.91     27.45 o 
   5   5  18      267.99      276.90     11.50 o 
   6   5  18      119.96      141.90      9.35 o 
   7   5  18      278.35      306.43     12.57 o 
  -7   6  18      319.88      325.65     15.80 o 
  -6   6  18      676.89      660.85     21.36 o 
  -5   6  18      282.54      302.33     14.80 o 
  -4   6  18       92.67      101.07     11.15 o 
  -3   6  18      637.97      648.85     17.03 o 
  -2   6  18      677.04      709.98     17.70 o 
  -1   6  18      704.74      709.33     20.40 o 
   0   6  18      313.93      290.30     10.79 o 
   1   6  18      690.19      636.79     16.53 o 
   2   6  18      684.51      728.79     18.43 o 
   3   6  18      645.04      648.46     17.68 o 
   4   6  18       91.30      103.53      7.99 o 
   5   6  18      279.12      303.91     11.99 o 
   6   6  18      690.75      696.15     18.53 o 
   7   6  18      318.81      336.56     13.04 o 
  -6   7  18       73.68       77.57      9.74 o 
  -5   7  18      489.32      504.31     20.73 o 
  -4   7  18      719.13      776.88     22.72 o 
  -3   7  18     1000.15     1021.25     24.60 o 
  -2   7  18      305.59      277.00     14.86 o 
  -1   7  18      355.48      378.42     19.92 o 
   0   7  18      996.31      893.53     19.49 o 
   1   7  18      350.48      354.86     12.75 o 
   2   7  18      302.80      288.40     12.39 o 
   3   7  18     1006.27     1022.04     20.02 o 
   4   7  18      702.03      722.02     18.20 o 
   5   7  18      494.07      480.09     14.93 o 
   6   7  18       72.48       91.29      9.85 o 
  -6   8  18      685.65      678.06     21.79 o 
  -5   8  18      293.83      313.25     15.18 o 
  -4   8  18       19.69       26.27      7.38 o 
  -3   8  18      156.43      149.17     15.55 o 
  -2   8  18      578.72      523.83     13.57 o 
  -1   8  18      518.99      497.03     13.05 o 
   0   8  18      221.78      241.49     11.28 o 
   1   8  18      504.48      497.39     15.59 o 
   2   8  18      588.83      555.19     16.36 o 
   3   8  18      161.36      158.86      8.67 o 
   4   8  18       17.18       27.14      5.74 o 
   5   8  18      293.71      302.18     12.00 o 
   6   8  18      692.47      673.50     18.21 o 
  -5   9  18      279.01      289.20     14.94 o 
  -4   9  18      385.46      385.32     16.54 o 
  -3   9  18      530.51      487.48     16.53 o 
  -2   9  18      383.94      379.36     13.34 o 
  -1   9  18      394.91      409.23     12.25 o 
   0   9  18      112.48      121.26      8.90 o 
   1   9  18      397.34      360.08     13.77 o 
   2   9  18      385.79      363.87     13.69 o 
   3   9  18      528.43      484.83     13.83 o 
   4   9  18      375.63      366.64     13.12 o 
   5   9  18      281.17      261.99     15.69 o 
  -4  10  18       18.60       35.65      8.04 o 
  -3  10  18       86.42       91.89      8.25 o 
  -2  10  18      442.82      421.66     14.41 o 
  -1  10  18      290.45      274.50     11.83 o 
   0  10  18        0.64        0.16      6.45 o 
   1  10  18      283.93      273.40     12.42 o 
   2  10  18      432.69      398.45     14.49 o 
   3  10  18       83.33       86.16      7.37 o 
   4  10  18       17.75       22.65      7.27 o 
  -2  11  18      216.97      217.49     10.74 o 
  -1  11  18      123.15      118.83     12.79 o 
   0  11  18        4.64       13.28      5.58 o 
   1  11  18      121.38      115.58      9.10 o 
   2  11  18      223.75      214.03     11.44 o 
   1   0  19      238.58      307.54     12.35 o 
   2   0  19     7019.16     6995.83     69.12 o 
   3   0  19       14.60       12.81      3.39 o 
   4   0  19      437.17      446.13     11.36 o 
   5   0  19      400.08      383.47     12.06 o 
   6   0  19      824.51      751.45     20.13 o 
   7   0  19       49.66       58.30      7.93 o 
   8   0  19        2.64        4.83     10.16 o 
  -8   1  19       14.23       38.34      7.36 o 
  -7   1  19       77.87       88.04      9.16 o 
  -6   1  19      253.89      220.10     11.80 o 
  -5   1  19     1296.87     1162.95     25.92 o 
  -4   1  19       92.90       95.75      8.71 o 
  -3   1  19      389.76      384.19     12.78 o 
  -2   1  19      227.27      201.61      6.44 o 
  -1   1  19     3512.97     3653.58     41.32 o 
   0   1  19       13.64       32.35      3.60 o 
   1   1  19     3527.30     3508.75     76.85 o 
   2   1  19      231.13      215.36     10.16 o 
   3   1  19      427.84      418.55     10.42 o 
   4   1  19       92.11      103.32      6.23 o 
   5   1  19     1311.09     1233.45     20.47 o 
   6   1  19      253.63      256.12      9.71 o 
   7   1  19       77.40       88.76      7.83 o 
   8   1  19       13.62       46.70      7.41 o 
  -8   2  19       33.57       50.66     10.28 o 
  -7   2  19       66.28       72.01      8.67 o 
  -6   2  19      967.77      919.12     22.68 o 
  -5   2  19      214.01      196.24     10.72 o 
  -4   2  19      238.50      233.38     10.86 o 
  -3   2  19      328.50      322.56     12.77 o 
  -2   2  19     5012.91     5127.81     61.61 o 
  -1   2  19      218.97      245.75      7.73 o 
   0   2  19        8.53       19.56      5.46 o 
   1   2  19      212.14      232.01     10.27 o 
   2   2  19     5055.41     5099.88     58.16 o 
   3   2  19      319.91      312.95      9.32 o 
   4   2  19      240.92      247.78      8.80 o 
   5   2  19      201.07      194.94     10.75 o 
   6   2  19      983.28      978.79     29.17 o 
   7   2  19       64.13       78.81      7.00 o 
   8   2  19       32.58       31.22      7.32 o 
  -7   3  19      143.48      119.74     12.80 o 
  -6   3  19      109.46       93.98      8.78 o 
  -5   3  19      838.51      793.01     20.10 o 
  -4   3  19      135.44      133.30      8.65 o 
  -3   3  19      622.52      605.02     20.56 o 
  -2   3  19      330.37      337.37     10.27 o 
  -1   3  19     2096.13     2032.63     28.26 o 
   0   3  19      486.41      463.91     10.99 o 
   1   3  19     2126.00     2076.16     31.12 o 
   2   3  19      315.63      322.74     11.66 o 
   3   3  19      648.43      658.60     15.31 o 
   4   3  19      142.83      145.11      7.39 o 
   5   3  19      842.63      823.65     16.61 o 
   6   3  19      110.98      105.03      7.20 o 
   7   3  19      153.07      164.15      8.80 o 
  -7   4  19      182.79      180.36     10.88 o 
  -6   4  19      544.74      526.38     18.65 o 
  -5   4  19      115.21      103.51      8.26 o 
  -4   4  19      121.95      136.22      8.72 o 
  -3   4  19      502.37      503.20     17.14 o 
  -2   4  19     2795.01     2845.81     41.44 o 
  -1   4  19      326.30      319.60      9.85 o 
   0   4  19      144.34      167.93      7.26 o 
   1   4  19      309.65      283.06     10.19 o 
   2   4  19     2824.85     2849.98     38.74 o 
   3   4  19      509.08      478.76     14.66 o 
   4   4  19      124.73      140.40      8.61 o 
   5   4  19      114.93      116.63     11.42 o 
   6   4  19      546.06      522.82     15.85 o 
   7   4  19      177.18      186.21     10.66 o 
  -7   5  19      148.13      154.39     10.36 o 
  -6   5  19       42.22       36.08      8.77 o 
  -5   5  19      569.62      582.62     19.60 o 
  -4   5  19      417.67      434.35     27.39 o 
  -3   5  19      462.79      480.23     14.47 o 
  -2   5  19      306.46      306.90     11.51 o 
  -1   5  19      941.70      975.37     18.00 o 
   0   5  19      781.14      800.94     17.71 o 
   1   5  19      944.57      944.13     20.71 o 
   2   5  19      301.47      307.43     11.55 o 
   3   5  19      456.38      460.78     14.78 o 
   4   5  19      416.32      410.84     13.53 o 
   5   5  19      568.75      570.04     16.32 o 
   6   5  19       42.56       53.97      7.15 o 
   7   5  19      154.72      157.07     10.11 o 
  -6   6  19      189.12      227.11     13.96 o 
  -5   6  19      105.22      118.46     10.99 o 
  -4   6  19      280.64      290.87     14.43 o 
  -3   6  19      922.13      943.63     21.09 o 
  -2   6  19     1454.74     1424.45     32.08 o 
  -1   6  19      532.65      515.99     12.93 o 
   0   6  19       43.21       49.85      6.30 o 
   1   6  19      518.26      502.95     15.03 o 
   2   6  19     1446.44     1413.21     27.24 o 
   3   6  19      919.61      943.64     22.28 o 
   4   6  19      278.26      295.41     11.74 o 
   5   6  19       93.72       94.82      8.25 o 
   6   6  19      190.88      192.48     10.59 o 
  -6   7  19       38.95       43.95      8.64 o 
  -5   7  19      270.31      273.96     19.97 o 
  -4   7  19      863.03      841.94     24.21 o 
  -3   7  19      265.04      278.52     15.53 o 
  -2   7  19      155.17      154.21      8.48 o 
  -1   7  19      791.14      791.48     16.75 o 
   0   7  19     1582.05     1557.88     43.31 o 
   1   7  19      790.02      815.05     19.88 o 
   2   7  19      156.45      155.49      9.55 o 
   3   7  19      270.25      275.50     12.40 o 
   4   7  19      858.94      875.58     20.71 o 
   5   7  19      272.66      287.73     17.49 o 
   6   7  19       39.67       44.01      6.72 o 
  -5   8  19       79.68       79.14      9.80 o 
  -4   8  19      170.70      197.09     13.06 o 
  -3   8  19      899.70      895.40     21.09 o 
  -2   8  19      324.92      298.63     10.86 o 
  -1   8  19      494.63      522.85     14.20 o 
   0   8  19      278.30      253.29     11.50 o 
   1   8  19      498.97      492.73     15.81 o 
   2   8  19      326.48      289.53     14.79 o 
   3   8  19      898.92      851.59     31.12 o 
   4   8  19      168.35      192.35     11.81 o 
   5   8  19       71.41       74.12      7.53 o 
  -4   9  19      605.70      610.24     20.63 o 
  -3   9  19      179.86      181.10     14.59 o 
  -2   9  19      196.97      188.26     11.06 o 
  -1   9  19      293.98      275.70     12.04 o 
   0   9  19     2941.80     2821.79     46.46 o 
   1   9  19      298.69      283.85     12.72 o 
   2   9  19      191.14      190.83     10.98 o 
   3   9  19      183.37      186.53     15.89 o 
   4   9  19      610.91      592.47     27.90 o 
  -3  10  19      618.36      585.38     43.90 o 
  -2  10  19       31.82       27.45      6.79 o 
  -1  10  19      465.10      447.73     14.73 o 
   0  10  19      275.16      283.23     12.78 o 
   1  10  19      471.08      421.95     14.95 o 
   2  10  19       31.16       22.19      6.25 o 
   3  10  19      625.26      586.43     17.93 o 
   0  11  19     1226.18     1146.05     25.57 o 
   0   0  20     4635.67     4824.24     71.09 o 
   1   0  20      143.45      163.64      6.28 o 
   2   0  20      109.59       96.48     18.50 o 
   3   0  20       34.46       37.17      4.48 o 
   4   0  20     1811.79     1711.10     27.37 o 
   5   0  20      419.42      361.14     13.91 o 
   6   0  20       40.01       36.24      7.10 o 
   7   0  20      176.52      179.01     11.83 o 
  -7   1  20      315.89      292.46     15.69 o 
  -6   1  20       29.55       38.82      7.28 o 
  -5   1  20      539.22      491.68     15.99 o 
  -4   1  20      216.75      221.27     19.65 o 
  -3   1  20     2331.08     2259.91     37.50 o 
  -2   1  20      334.02      350.83     12.09 o 
  -1   1  20     3394.77     3606.56     41.36 o 
   0   1  20       47.86       35.52      3.87 o 
   1   1  20     3432.05     3559.33     35.95 o 
   2   1  20      326.88      357.30     10.08 o 
   3   1  20     2350.68     2372.63     32.81 o 
   4   1  20      216.46      224.61      8.48 o 
   5   1  20      541.92      528.89     12.96 o 
   6   1  20       27.84       37.97      6.05 o 
   7   1  20      323.56      284.33     13.80 o 
  -7   2  20      179.04      171.26     11.44 o 
  -6   2  20       61.79       52.35      7.87 o 
  -5   2  20      247.81      238.78     11.78 o 
  -4   2  20     1281.33     1224.60     25.39 o 
  -3   2  20      392.30      344.22     12.35 o 
  -2   2  20      203.80      205.05      9.28 o 
  -1   2  20      437.08      463.34      9.73 o 
   0   2  20     4296.96     4432.88     54.86 o 
   1   2  20      442.20      445.67     13.28 o 
   2   2  20      201.14      205.00      8.22 o 
   3   2  20      378.75      351.78     10.10 o 
   4   2  20     1269.66     1249.54     20.66 o 
   5   2  20      240.25      250.25     11.76 o 
   6   2  20       62.74       65.48      6.28 o 
   7   2  20      182.86      193.76      9.37 o 
  -7   3  20      555.87      505.55     17.43 o 
  -6   3  20      105.18      101.52      9.40 o 
  -5   3  20      548.49      553.26     16.96 o 
  -4   3  20      290.23      282.71     11.77 o 
  -3   3  20     2034.45     1938.92     40.07 o 
  -2   3  20      406.81      416.41     11.52 o 
  -1   3  20     1263.13     1327.46     21.40 o 
   0   3  20      158.31      162.03      7.19 o 
   1   3  20     1281.67     1350.43     23.40 o 
   2   3  20      397.21      402.02     13.28 o 
   3   3  20     2042.54     2011.38     31.35 o 
   4   3  20      285.19      283.39      9.56 o 
   5   3  20      557.83      557.45     13.71 o 
   6   3  20      103.29      119.13      7.72 o 
   7   3  20      561.70      539.59     15.64 o 
  -7   4  20      180.90      196.13     11.50 o 
  -6   4  20      147.71      150.82     10.01 o 
  -5   4  20      413.34      389.54     18.13 o 
  -4   4  20     1028.00     1021.08     26.19 o 
  -3   4  20      250.07      249.13     13.07 o 
  -2   4  20      233.94      240.74     10.52 o 
  -1   4  20      777.93      754.62     20.86 o 
   0   4  20     1570.47     1634.67     27.71 o 
   1   4  20      785.53      790.37     18.56 o 
   2   4  20      236.09      230.29     10.80 o 
   3   4  20      240.93      232.85     10.34 o 
   4   4  20     1031.83      948.95     21.11 o 
   5   4  20      408.89      422.77     16.61 o 
   6   4  20      146.56      149.91     14.00 o 
   7   4  20      181.91      210.21     14.88 o 
  -6   5  20      153.96      167.78     12.56 o 
  -5   5  20      157.34      171.97     12.52 o 
  -4   5  20      243.80      258.09     14.58 o 
  -3   5  20     1319.49     1237.13     42.42 o 
  -2   5  20      761.37      784.34     18.54 o 
  -1   5  20      743.31      751.54     23.18 o 
   0   5  20      190.86      197.49      9.44 o 
   1   5  20      737.39      724.23     18.15 o 
   2   5  20      770.32      752.65     18.38 o 
   3   5  20     1318.40     1229.62     31.67 o 
   4   5  20      246.32      256.23     11.20 o 
   5   5  20      160.55      176.92     10.26 o 
   6   5  20      153.93      168.04     10.31 o 
  -6   6  20      179.61      199.66     13.56 o 
  -5   6  20      600.95      608.95     20.86 o 
  -4   6  20      622.36      662.18     21.31 o 
  -3   6  20      221.81      235.42     11.25 o 
  -2   6  20      168.45      174.12      9.68 o 
  -1   6  20      646.71      670.09     25.04 o 
   0   6  20      679.04      690.89     18.07 o 
   1   6  20      659.70      658.10     17.58 o 
   2   6  20      165.86      162.28      9.67 o 
   3   6  20      213.67      211.41     11.29 o 
   4   6  20      622.91      617.71     17.13 o 
   5   6  20      591.17      598.87     17.10 o 
   6   6  20      176.60      211.63     11.18 o 
  -5   7  20      115.00      135.47     11.79 o 
  -4   7  20      317.43      334.35     15.94 o 
  -3   7  20      503.18      460.04     14.98 o 
  -2   7  20      864.14      826.51     21.43 o 
  -1   7  20      377.96      364.82     15.28 o 
   0   7  20       58.88       75.09      7.39 o 
   1   7  20      387.17      370.04     18.69 o 
   2   7  20      864.30      843.09     26.44 o 
   3   7  20      514.04      471.48     16.64 o 
   4   7  20      324.37      338.35     18.49 o 
   5   7  20      113.06      137.20      9.36 o 
  -5   8  20      333.83      360.50     17.63 o 
  -4   8  20      253.34      265.40     14.63 o 
  -3   8  20      267.41      275.90     14.32 o 
  -2   8  20      119.82      144.93      9.70 o 
  -1   8  20      882.60      885.97     20.80 o 
   0   8  20      780.78      769.78     20.26 o 
   1   8  20      893.16      900.12     22.10 o 
   2   8  20      108.65      133.66     12.16 o 
   3   8  20      267.40      289.83     16.50 o 
   4   8  20      261.21      266.19     11.60 o 
   5   8  20      330.57      341.24     13.13 o 
  -4   9  20      121.30      143.88     11.86 o 
  -3   9  20      212.37      213.59     11.31 o 
  -2   9  20      661.41      606.26     17.22 o 
  -1   9  20       76.93       80.86      8.23 o 
   0   9  20      104.29      106.10      9.21 o 
   1   9  20       78.62       81.44      8.47 o 
   2   9  20      657.53      574.34     20.47 o 
   3   9  20      211.98      192.89     11.45 o 
   4   9  20      123.02      142.05      9.35 o 
  -2  10  20        9.84       12.86      5.15 o 
  -1  10  20      741.89      715.19     28.76 o 
   0  10  20      151.07      130.81     12.68 o 
   1  10  20      737.36      694.30     20.19 o 
   2  10  20       10.90        5.38      8.38 o 
   1   0  21        2.92       15.25      3.32 o 
   2   0  21      266.75      299.78      9.04 o 
   3   0  21     1268.91     1291.97     22.56 o 
   4   0  21       11.41       19.41      5.61 o 
   5   0  21      976.25      908.55     27.15 o 
   6   0  21      159.70      143.13     10.67 o 
   7   0  21      721.50      678.81     20.50 o 
  -7   1  21       47.01       38.21      7.77 o 
  -6   1  21     1530.25     1394.39     29.94 o 
  -5   1  21      142.59      129.98      9.74 o 
  -4   1  21       20.81       37.42      6.40 o 
  -3   1  21       75.69       86.47     11.82 o 
  -2   1  21     1524.61     1498.52     29.05 o 
  -1   1  21       30.16       66.30     10.59 o 
   0   1  21        1.30        9.38      2.94 o 
   1   1  21       28.10       51.06     11.54 o 
   2   1  21     1508.49     1453.02     24.11 o 
   3   1  21       72.86       96.17      7.28 o 
   4   1  21       20.30       41.60      5.03 o 
   5   1  21      141.74      137.70      8.62 o 
   6   1  21     1538.65     1426.15     26.42 o 
   7   1  21       45.43       51.49      8.44 o 
  -7   2  21      444.59      435.58     16.63 o 
  -6   2  21      203.29      192.12     11.81 o 
  -5   2  21      609.37      564.50     17.31 o 
  -4   2  21       22.67       29.39      6.04 o 
  -3   2  21      950.14      935.25     21.20 o 
  -2   2  21      374.58      380.68     11.15 o 
  -1   2  21      438.52      472.39     16.27 o 
   0   2  21        9.03       88.05     21.42 o 
   1   2  21      456.58      481.67     18.66 o 
   2   2  21      386.39      400.75     11.20 o 
   3   2  21      942.40      958.69     17.40 o 
   4   2  21       21.63       35.35      4.92 o 
   5   2  21      613.54      590.72     14.16 o 
   6   2  21      209.98      200.82      9.29 o 
   7   2  21      443.41      422.41     15.11 o 
  -7   3  21      136.70      150.66     11.10 o 
  -6   3  21     1438.31     1354.82     35.91 o 
  -5   3  21      101.14      101.79     10.83 o 
  -4   3  21       30.88       29.86      7.40 o 
  -3   3  21      248.36      239.73     12.29 o 
  -2   3  21     1091.42     1074.15     22.98 o 
  -1   3  21      193.59      224.24      8.81 o 
   0   3  21       85.09       80.87      6.78 o 
   1   3  21      193.38      204.01      9.82 o 
   2   3  21     1083.78     1096.39     23.34 o 
   3   3  21      246.43      247.59     10.24 o 
   4   3  21       29.17       31.60      4.95 o 
   5   3  21      105.70      109.44      7.41 o 
   6   3  21     1449.48     1383.03     23.82 o 
   7   3  21      132.30      145.09      8.51 o 
  -6   4  21      159.47      157.28     10.34 o 
  -5   4  21      449.08      405.32     17.37 o 
  -4   4  21      264.65      300.35     14.78 o 
  -3   4  21      883.29      864.47     23.69 o 
  -2   4  21      269.70      252.68     10.77 o 
  -1   4  21      814.72      800.87     16.34 o 
   0   4  21       96.14      106.28      7.58 o 
   1   4  21      813.48      797.39     19.05 o 
   2   4  21      274.03      262.73     11.71 o 
   3   4  21      867.82      878.52     26.20 o 
   4   4  21      265.62      287.45     11.75 o 
   5   4  21      459.49      425.58     14.53 o 
   6   4  21      163.52      178.96     22.54 o 
  -6   5  21      522.43      533.58     19.91 o 
  -5   5  21      267.42      279.34     22.84 o 
  -4   5  21      104.45       91.46     10.33 o 
  -3   5  21      166.91      182.02     13.55 o 
  -2   5  21      806.25      834.86     19.47 o 
  -1   5  21      443.12      470.88     12.67 o 
   0   5  21      155.05      140.65      8.60 o 
   1   5  21      452.03      445.45     14.33 o 
   2   5  21      809.00      817.37     20.63 o 
   3   5  21      168.28      172.37     11.15 o 
   4   5  21       99.71       97.28      8.27 o 
   5   5  21      274.01      303.22     12.64 o 
   6   5  21      528.78      546.29     19.80 o 
  -6   6  21       79.83      106.67     14.52 o 
  -5   6  21      343.09      358.52     20.91 o 
  -4   6  21      571.85      557.25     19.90 o 
  -3   6  21      547.88      570.72     19.68 o 
  -2   6  21      148.90      150.78      9.40 o 
  -1   6  21      322.81      301.85     12.18 o 
   0   6  21      500.26      503.63     14.87 o 
   1   6  21      316.44      282.69     16.59 o 
   2   6  21      153.23      151.21     16.55 o 
   3   6  21      537.77      522.94     18.06 o 
   4   6  21      572.98      573.81     16.79 o 
   5   6  21      350.38      344.56     13.36 o 
   6   6  21       83.17       93.18      8.64 o 
  -5   7  21      520.57      571.25     47.08 o 
  -4   7  21      179.61      195.69     16.11 o 
  -3   7  21       63.58       77.57      8.21 o 
  -2   7  21      227.08      236.15     11.32 o 
  -1   7  21      303.24      324.25     12.69 o 
   0   7  21       83.03       80.74      8.15 o 
   1   7  21      303.13      328.41     13.18 o 
   2   7  21      228.86      241.98     15.86 o 
   3   7  21       62.49       65.94      7.98 o 
   4   7  21      170.83      201.43     10.87 o 
   5   7  21      522.20      537.25     16.47 o 
  -4   8  21      681.49      701.62     22.35 o 
  -3   8  21      207.20      227.10     14.06 o 
  -2   8  21      189.84      203.69     10.95 o 
  -1   8  21      140.53      145.98     11.80 o 
   0   8  21      570.03      546.54     17.30 o 
   1   8  21      146.51      162.27     10.49 o 
   2   8  21      196.48      207.85     19.83 o 
   3   8  21      205.08      211.02     11.86 o 
   4   8  21      680.26      656.82     18.14 o 
  -3   9  21       89.13      116.13     14.89 o 
  -2   9  21       62.71       61.65      7.65 o 
  -1   9  21      256.42      240.47     11.85 o 
   0   9  21       88.65      103.84      9.35 o 
   1   9  21      248.60      230.81     12.05 o 
   2   9  21       62.42       67.37      7.86 o 
   3   9  21       92.76       93.21      8.89 o 
  -1  10  21       28.37       29.32     12.01 o 
   0  10  21      411.95      386.15     14.66 o 
   1  10  21       27.28       28.10      8.66 o 
   0   0  22     1552.16     1645.36     33.80 o 
   1   0  22     1066.41     1016.78     16.31 o 
   2   0  22      313.49      354.27      9.98 o 
   3   0  22      494.32      460.71     14.97 o 
   4   0  22      331.83      316.52     14.12 o 
   5   0  22      781.81      759.24     20.77 o 
   6   0  22       14.29       18.70      8.85 o 
   7   0  22      690.08      645.17     22.14 o 
  -7   1  22       14.20        4.45      8.16 o 
  -6   1  22       24.21       19.97     10.66 o 
  -5   1  22       16.94       24.17      6.59 o 
  -4   1  22     1637.89     1577.61     30.89 o 
  -3   1  22      592.63      574.70     17.83 o 
  -2   1  22       33.62       44.01      6.12 o 
  -1   1  22      356.26      368.42     17.35 o 
   0   1  22      918.67      954.47     17.30 o 
   1   1  22      350.11      330.23      9.68 o 
   2   1  22       34.80       42.77      4.77 o 
   3   1  22      584.56      567.45     13.01 o 
   4   1  22     1626.80     1606.88     27.60 o 
   5   1  22       14.82       23.45      5.62 o 
   6   1  22       26.37       45.12      7.87 o 
   7   1  22       12.80       23.23      6.92 o 
  -6   2  22      134.02      148.23     11.11 o 
  -5   2  22      569.04      534.35     17.32 o 
  -4   2  22      262.22      236.49     11.77 o 
  -3   2  22      762.45      730.60     18.74 o 
  -2   2  22      275.69      308.07     20.38 o 
  -1   2  22      712.06      747.72     18.23 o 
   0   2  22     1105.16     1061.82     21.15 o 
   1   2  22      696.87      696.21     21.06 o 
   2   2  22      280.56      298.73     10.52 o 
   3   2  22      756.40      751.93     15.49 o 
   4   2  22      266.36      250.76      9.49 o 
   5   2  22      568.81      566.57     14.07 o 
   6   2  22      135.06      153.80     14.86 o 
  -6   3  22       57.71       77.21     10.43 o 
  -5   3  22       39.82       41.08      8.74 o 
  -4   3  22     1333.90     1262.92     32.25 o 
  -3   3  22      367.51      380.72     24.22 o 
  -2   3  22      154.92      162.76      9.34 o 
  -1   3  22      291.20      298.24     10.05 o 
   0   3  22     1610.03     1568.73     43.23 o 
   1   3  22      290.44      298.85     14.31 o 
   2   3  22      159.42      181.33     10.16 o 
   3   3  22      366.53      377.85     15.28 o 
   4   3  22     1323.35     1313.52     24.73 o 
   5   3  22       38.66       45.44      5.89 o 
   6   3  22       58.41       72.13      6.92 o 
  -6   4  22      315.41      319.96     16.16 o 
  -5   4  22      364.73      360.35     23.56 o 
  -4   4  22      201.68      199.60     13.14 o 
  -3   4  22      612.11      630.39     20.35 o 
  -2   4  22      533.59      551.89     15.68 o 
  -1   4  22      366.70      405.19     11.76 o 
   0   4  22      457.85      439.73     13.75 o 
   1   4  22      362.49      393.36     13.56 o 
   2   4  22      535.10      533.42     16.33 o 
   3   4  22      608.29      604.64     16.77 o 
   4   4  22      197.81      213.62     10.75 o 
   5   4  22      366.05      347.70     13.36 o 
   6   4  22      318.60      313.62     16.65 o 
  -6   5  22       61.49       59.42      9.72 o 
  -5   5  22      238.35      250.98     15.00 o 
  -4   5  22      861.03      826.25     24.50 o 
  -3   5  22      401.55      423.60     17.27 o 
  -2   5  22      231.89      264.69     11.65 o 
  -1   5  22      270.71      260.96     11.49 o 
   0   5  22     1254.49     1259.75     24.70 o 
   1   5  22      265.97      289.48     12.17 o 
   2   5  22      231.61      259.50     19.16 o 
   3   5  22      408.94      400.28     15.93 o 
   4   5  22      850.41      794.83     20.10 o 
   5   5  22      245.65      251.89     12.10 o 
   6   5  22       59.30       58.05      8.16 o 
  -5   6  22      242.38      224.27     14.46 o 
  -4   6  22      173.84      177.34     13.00 o 
  -3   6  22      103.05      127.84     11.35 o 
  -2   6  22      597.83      613.57     22.18 o 
  -1   6  22      490.64      510.47     15.72 o 
   0   6  22      244.63      237.18     11.67 o 
   1   6  22      489.35      476.69     15.58 o 
   2   6  22      605.89      617.42     18.42 o 
   3   6  22      102.14      100.67      9.80 o 
   4   6  22      172.64      181.59     10.65 o 
   5   6  22      244.26      233.23     11.72 o 
  -4   7  22      680.74      704.10     22.88 o 
  -3   7  22      499.02      527.92     34.25 o 
  -2   7  22      309.80      333.49     20.72 o 
  -1   7  22      206.18      215.04     11.27 o 
   0   7  22      322.21      327.71     16.35 o 
   1   7  22      201.20      204.86     11.38 o 
   2   7  22      312.80      306.90     19.50 o 
   3   7  22      500.28      521.88     18.52 o 
   4   7  22      663.67      681.31     18.74 o 
  -4   8  22       53.76       58.72      9.64 o 
  -3   8  22       30.63       38.21      8.31 o 
  -2   8  22      338.88      332.87     13.27 o 
  -1   8  22      392.77      382.17     14.18 o 
   0   8  22      207.39      238.86     12.49 o 
   1   8  22      386.39      356.62     14.22 o 
   2   8  22      345.18      353.17     24.16 o 
   3   8  22       28.78       25.00      6.70 o 
   4   8  22       51.24       56.80      8.38 o 
  -2   9  22      254.84      236.48     15.12 o 
  -1   9  22      257.73      236.00     14.39 o 
   0   9  22      153.14      175.66     11.28 o 
   1   9  22      254.80      232.81     12.19 o 
   2   9  22      259.73      241.55     12.27 o 
   1   0  23      108.24      139.07      6.63 o 
   2   0  23     3321.60     3244.64     61.11 o 
   3   0  23       13.63       11.55      5.65 o 
   4   0  23      172.46      184.76     11.14 o 
   5   0  23      101.81      100.53      9.57 o 
   6   0  23      325.86      333.48     14.87 o 
  -6   1  23       63.02       81.35      9.29 o 
  -5   1  23      682.71      624.14     19.13 o 
  -4   1  23       56.32       77.83      8.39 o 
  -3   1  23      335.02      357.36     13.75 o 
  -2   1  23      163.09      171.24     10.01 o 
  -1   1  23     2191.25     2202.04     32.38 o 
   0   1  23      100.55      125.55      6.97 o 
   1   1  23     2201.54     2224.90     31.34 o 
   2   1  23      166.13      183.80      8.10 o 
   3   1  23      341.18      366.45     10.84 o 
   4   1  23       53.96       67.74      7.01 o 
   5   1  23      677.50      613.77     19.21 o 
   6   1  23       61.82       63.12     10.45 o 
  -6   2  23      404.96      394.55     16.10 o 
  -5   2  23       47.45       54.25      9.92 o 
  -4   2  23      157.93      172.98     21.30 o 
  -3   2  23      277.69      274.96     14.61 o 
  -2   2  23     2412.66     2371.44     39.79 o 
  -1   2  23      254.13      278.35     11.60 o 
   0   2  23        8.57       35.25      5.63 o 
   1   2  23      251.20      257.67     16.56 o 
   2   2  23     2420.37     2316.01     45.60 o 
   3   2  23      271.54      277.49      9.85 o 
   4   2  23      160.78      191.86      8.95 o 
   5   2  23       46.46       48.34      5.96 o 
   6   2  23      400.14      381.50     13.65 o 
  -6   3  23       35.19       44.58      9.34 o 
  -5   3  23      440.15      436.34     19.45 o 
  -4   3  23      139.54      145.06     12.61 o 
  -3   3  23      603.36      585.17     42.22 o 
  -2   3  23      105.93      114.77      8.56 o 
  -1   3  23     1067.21     1112.07     23.76 o 
   0   3  23      292.73      316.72     11.88 o 
   1   3  23     1066.81     1055.45     27.94 o 
   2   3  23      106.21      114.78      9.57 o 
   3   3  23      611.05      631.81     17.20 o 
   4   3  23      134.42      161.99     15.51 o 
   5   3  23      437.35      435.19     14.31 o 
   6   3  23       34.77       38.15      6.63 o 
  -6   4  23      392.47      385.87     19.75 o 
  -5   4  23      116.32      120.22     11.57 o 
  -4   4  23       68.00       71.40      9.81 o 
  -3   4  23      408.71      416.21     17.26 o 
  -2   4  23     1302.65     1241.97     39.93 o 
  -1   4  23      434.91      461.88     18.81 o 
   0   4  23        0.64        2.84      4.64 o 
   1   4  23      435.81      466.23     25.06 o 
   2   4  23     1299.22     1225.05     26.62 o 
   3   4  23      411.11      428.51     14.45 o 
   4   4  23       68.88       63.04      8.33 o 
   5   4  23      114.19      119.60      9.31 o 
   6   4  23      391.11      393.91     17.83 o 
  -5   5  23      353.01      325.57     16.57 o 
  -4   5  23      320.20      334.44     16.41 o 
  -3   5  23      256.58      263.03     14.59 o 
  -2   5  23      100.13      108.34      8.75 o 
  -1   5  23      979.02     1018.78     26.53 o 
   0   5  23      433.85      460.39     15.59 o 
   1   5  23      971.98      968.85     25.49 o 
   2   5  23       96.96      103.70      9.24 o 
   3   5  23      262.37      279.05     14.64 o 
   4   5  23      316.27      317.32     16.09 o 
   5   5  23      355.43      324.49     13.22 o 
  -5   6  23      161.41      166.79     13.06 o 
  -4   6  23       37.01       37.63      8.62 o 
  -3   6  23      613.50      611.57     21.16 o 
  -2   6  23      733.65      701.96     22.86 o 
  -1   6  23      593.33      610.58     23.18 o 
   0   6  23       57.04       71.81      9.13 o 
   1   6  23      594.85      611.36     18.08 o 
   2   6  23      741.46      678.45     23.65 o 
   3   6  23      611.39      594.34     19.91 o 
   4   6  23       36.83       40.16      6.53 o 
   5   6  23      154.26      155.19     10.21 o 
  -4   7  23      405.75      441.49     18.62 o 
  -3   7  23      147.62      151.62     12.36 o 
  -2   7  23       54.87       66.56      9.45 o 
  -1   7  23      538.32      555.53     16.83 o 
   0   7  23     1320.20     1322.21     29.31 o 
   1   7  23      543.42      547.63     17.19 o 
   2   7  23       51.42       49.04      7.36 o 
   3   7  23      153.85      177.29     12.13 o 
   4   7  23      411.17      412.16     14.79 o 
  -3   8  23      737.04      720.85     29.34 o 
  -2   8  23      221.45      224.67     19.81 o 
  -1   8  23      463.65      460.45     15.60 o 
   0   8  23       92.30       91.91      9.06 o 
   1   8  23      460.58      456.66     16.03 o 
   2   8  23      225.61      228.98     12.38 o 
   3   8  23      737.49      714.81     22.17 o 
  -1   9  23      118.18      113.31     11.25 o 
   0   9  23     1468.92     1366.16     29.32 o 
   1   9  23      119.86      125.48     11.50 o 
   0   0  24     1660.33     1705.23     36.71 o 
   1   0  24      154.33      184.81     10.11 o 
   2   0  24       18.61       33.40     10.46 o 
   3   0  24       42.04       31.02      6.75 o 
   4   0  24      856.65      785.63     21.24 o 
   5   0  24      298.08      313.26     14.26 o 
   6   0  24        6.98        8.14      6.71 o 
  -6   1  24       49.60       53.27      8.65 o 
  -5   1  24      100.25      102.84      9.98 o 
  -4   1  24      395.07      409.64     22.06 o 
  -3   1  24     1330.17     1332.84     28.00 o 
  -2   1  24      154.12      154.65     11.59 o 
  -1   1  24     1294.09     1355.39     26.91 o 
   0   1  24       11.54       21.73      7.41 o 
   1   1  24     1297.62     1317.07     25.30 o 
   2   1  24      151.49      172.40      8.05 o 
   3   1  24     1322.90     1297.51     24.17 o 
   4   1  24      400.66      412.37     15.84 o 
   5   1  24      103.75      101.55      9.96 o 
   6   1  24       48.28       56.54      8.51 o 
  -6   2  24       33.53       34.29      9.56 o 
  -5   2  24      277.31      283.98     16.56 o 
  -4   2  24      725.58      694.03     23.86 o 
  -3   2  24       61.91       59.42      9.28 o 
  -2   2  24       18.76       16.59      8.21 o 
  -1   2  24      217.40      224.41     13.37 o 
   0   2  24     1598.83     1586.91     28.32 o 
   1   2  24      218.27      237.96     11.47 o 
   2   2  24       19.11       27.85      6.16 o 
   3   2  24       62.08       73.74      6.75 o 
   4   2  24      722.99      715.10     16.14 o 
   5   2  24      269.19      275.04     11.89 o 
   6   2  24       34.78       30.97      7.29 o 
  -5   3  24      196.32      217.79     20.45 o 
  -4   3  24      297.85      296.42     16.68 o 
  -3   3  24      791.09      771.00     25.03 o 
  -2   3  24      475.38      498.82     21.52 o 
  -1   3  24      488.09      515.45     18.01 o 
   0   3  24      185.78      220.40     10.67 o 
   1   3  24      497.97      528.06     19.59 o 
   2   3  24      471.80      502.71     17.61 o 
   3   3  24      789.12      787.11     21.66 o 
   4   3  24      310.34      332.78     13.22 o 
   5   3  24      200.28      207.03     11.39 o 
  -5   4  24      283.49      298.79     16.68 o 
  -4   4  24      593.28      562.22     39.53 o 
  -3   4  24      103.38      114.32     13.03 o 
  -2   4  24       64.10       71.39      7.77 o 
  -1   4  24      105.98      129.28      9.47 o 
   0   4  24     1280.78     1378.86     35.47 o 
   1   4  24       98.77      111.83     11.02 o 
   2   4  24       63.20       65.82      8.46 o 
   3   4  24      102.69      119.24      9.11 o 
   4   4  24      592.91      578.17     17.21 o 
   5   4  24      279.99      307.22     12.96 o 
  -5   5  24      160.61      192.14     14.04 o 
  -4   5  24      201.10      224.83     14.43 o 
  -3   5  24      366.02      346.67     22.47 o 
  -2   5  24      541.32      587.48     25.17 o 
  -1   5  24      311.79      324.76     13.45 o 
   0   5  24      104.08      104.56      9.17 o 
   1   5  24      318.48      332.80     20.69 o 
   2   5  24      538.98      556.21     19.17 o 
   3   5  24      367.01      362.02     21.20 o 
   4   5  24      206.35      208.62     12.72 o 
   5   5  24      163.22      171.57     10.65 o 
  -4   6  24      464.60      443.72     19.00 o 
  -3   6  24       58.99       65.86      9.62 o 
  -2   6  24      117.22      120.64     11.19 o 
  -1   6  24      331.29      367.81     14.19 o 
   0   6  24     1067.32     1067.21     24.97 o 
   1   6  24      336.24      335.87     16.97 o 
   2   6  24      108.33      110.08      9.68 o 
   3   6  24       58.65       62.94      7.65 o 
   4   6  24      472.30      473.00     16.60 o 
  -3   7  24      208.97      190.56     13.53 o 
  -2   7  24      419.38      414.56     17.47 o 
  -1   7  24      180.96      193.87     11.30 o 
   0   7  24       34.61       40.97      7.39 o 
   1   7  24      190.19      217.38     20.71 o 
   2   7  24      419.70      389.12     15.37 o 
   3   7  24      209.02      198.09     11.49 o 
  -2   8  24       42.38       38.18      8.14 o 
  -1   8  24      549.51      531.07     17.70 o 
   0   8  24      471.22      458.52     16.50 o 
   1   8  24      550.26      521.50     17.35 o 
   2   8  24       36.92       34.82      7.10 o 
   1   0  25      203.79      302.92     24.90 o 
   2   0  25      210.83      220.33     11.64 o 
   3   0  25      758.90      800.53     21.50 o 
   4   0  25        0.03        1.58      6.22 o 
   5   0  25      238.82      211.67     12.90 o 
  -5   1  25       55.84       59.14      8.66 o 
  -4   1  25        8.68       26.11      8.13 o 
  -3   1  25       63.47       74.03     10.32 o 
  -2   1  25      995.04     1012.80     28.19 o 
  -1   1  25       16.47       57.28     11.90 o 
   0   1  25        0.05        7.48      8.17 o 
   1   1  25       17.63       46.20      6.50 o 
   2   1  25      992.70     1004.08     23.99 o 
   3   1  25       63.76       76.17      8.66 o 
   4   1  25        8.41       15.63      8.07 o 
   5   1  25       59.76       77.56     10.44 o 
  -5   2  25      357.79      333.55     20.10 o 
  -4   2  25        7.17        9.73     10.32 o 
  -3   2  25      873.10      978.70     37.58 o 
  -2   2  25      161.77      195.05     13.44 o 
  -1   2  25      233.35      257.60     21.12 o 
   1   2  25      227.88      246.96     11.91 o 
   2   2  25      164.04      193.74     11.78 o 
   3   2  25      878.47      945.93     20.82 o 
   4   2  25        6.66        7.04      5.34 o 
   5   2  25      365.70      333.47     15.20 o 
  -5   3  25      155.90      153.66     13.91 o 
  -4   3  25        0.07       -6.19      6.19 o 
  -3   3  25      209.77      217.75     13.75 o 
  -2   3  25      871.04      891.60     30.27 o 
  -1   3  25      141.17      162.25     13.78 o 
   0   3  25        3.04       13.61      6.62 o 
   1   3  25      147.13      167.46     10.59 o 
   2   3  25      869.84      877.55     24.17 o 
   3   3  25      210.98      232.53     11.70 o 
   4   3  25        0.13       -4.77      4.77 o 
   5   3  25      159.98      184.36     11.18 o 
  -4   4  25      204.18      230.15     14.98 o 
  -3   4  25      563.02      600.30     21.23 o 
  -2   4  25       51.40       66.08      7.93 o 
  -1   4  25      389.41      405.25     26.05 o 
   0   4  25       40.02       44.03      7.41 o 
   1   4  25      384.33      377.77     17.50 o 
   2   4  25       54.61       51.57      8.34 o 
   3   4  25      558.17      557.07     16.98 o 
   4   4  25      208.01      237.76     14.13 o 
  -4   5  25       42.01       38.06      8.70 o 
  -3   5  25      164.66      184.30     13.49 o 
  -2   5  25      334.49      352.55     16.48 o 
  -1   5  25      365.70      364.29     14.06 o 
   0   5  25        1.27        2.10      5.71 o 
   1   5  25      364.02      349.21     17.25 o 
   2   5  25      326.14      304.35     14.70 o 
   3   5  25      159.05      168.20     12.58 o 
   4   5  25       39.13       36.24      6.62 o 
  -3   6  25      302.19      313.63     16.12 o 
  -2   6  25       23.78       25.64      7.58 o 
  -1   6  25      183.24      187.53     11.30 o 
   0   6  25      231.75      226.98     15.70 o 
   1   6  25      186.62      169.43     13.66 o 
   2   6  25       25.89       29.22      6.96 o 
   3   6  25      294.96      294.00     19.97 o 
  -2   7  25      109.55      114.97     16.27 o 
  -1   7  25      240.58      243.32     12.81 o 
   0   7  25        5.12       13.95      5.97 o 
   1   7  25      239.28      244.09     15.36 o 
   2   7  25      106.66      114.53     10.95 o 
   0   0  26     1187.62     1291.47     73.25 o 
   1   0  26      156.05      213.85     18.61 o 
   2   0  26      100.76      124.22      9.93 o 
   3   0  26      296.10      299.64     14.28 o 
   4   0  26      264.87      281.65     14.32 o 
   5   0  26      343.55      368.78     16.20 o 
  -5   1  26        3.40        5.20      9.21 o 
  -4   1  26      717.71      694.94     24.87 o 
  -3   1  26      347.06      377.57     18.50 o 
  -2   1  26       21.22       39.34     11.32 o 
  -1   1  26      246.40      304.60     15.52 o 
   0   1  26      767.06      789.33     38.31 o 
   1   1  26      245.09      270.91     25.95 o 
   2   1  26       21.39       39.97      8.51 o 
   3   1  26      352.28      368.67     15.38 o 
   4   1  26      716.82      705.37     21.24 o 
   5   1  26        4.23        5.10      6.43 o 
  -4   2  26      299.68      301.66     23.34 o 
  -3   2  26      468.97      490.48     32.10 o 
  -2   2  26       39.41       36.91      8.63 o 
  -1   2  26      246.52      253.94     13.72 o 
   0   2  26      710.05      683.48     24.23 o 
   1   2  26      249.77      282.75     13.75 o 
   2   2  26       40.85       43.11      7.03 o 
   3   2  26      466.49      487.41     17.27 o 
   4   2  26      293.32      300.76     19.21 o 
  -4   3  26      799.69      789.86     25.30 o 
  -3   3  26      311.25      312.96     23.91 o 
  -2   3  26      127.70      173.38     16.36 o 
  -1   3  26      195.57      228.43     13.68 o 
   0   3  26      578.73      568.01     21.51 o 
   1   3  26      188.33      198.65     11.94 o 
   2   3  26      130.50      165.24     11.80 o 
   3   3  26      317.59      330.57     13.58 o 
   4   3  26      797.29      800.14     37.11 o 
  -4   4  26      169.60      171.22     13.63 o 
  -3   4  26      293.13      320.72     21.91 o 
  -2   4  26      251.33      266.23     14.86 o 
  -1   4  26      322.00      336.69     16.01 o 
   0   4  26      586.53      625.00     22.94 o 
   1   4  26      322.30      337.62     14.47 o 
   2   4  26      255.26      250.89     13.78 o 
   3   4  26      289.03      291.01     14.68 o 
   4   4  26      171.57      200.98     16.46 o 
  -3   5  26      193.19      181.77     13.69 o 
  -2   5  26      234.18      264.39     15.14 o 
  -1   5  26      123.79      125.72     11.43 o 
   0   5  26      575.40      565.99     22.17 o 
   1   5  26      123.58      116.03     11.89 o 
   2   5  26      235.82      290.88     14.62 o 
   3   5  26      196.67      181.01     11.06 o 
  -2   6  26      345.71      351.63     16.81 o 
  -1   6  26      264.78      309.12     14.29 o 
   0   6  26      345.56      363.30     15.02 o 
   1   6  26      262.03      304.23     17.37 o 
   2   6  26      355.02      337.46     21.23 o 
   0   7  26      226.15      255.81     19.61 o 
   1   0  27      205.31      211.28     38.50 o 
   2   0  27     1189.52     1150.98     32.10 o 
   3   0  27       39.85       50.95      9.85 o 
   4   0  27       67.63       83.59      9.92 o 
  -4   1  27       10.23        2.80      8.15 o 
  -3   1  27      466.36      500.73     27.98 o 
  -2   1  27       72.41       72.19     26.11 o 
  -1   1  27     1303.25     1310.76     71.80 o 
   0   1  27      104.94      122.52     16.44 o 
   1   1  27     1306.34     1361.42     55.90 o 
   2   1  27       68.70       85.57     11.67 o 
   3   1  27      457.05      463.06     17.31 o 
   4   1  27        9.35       21.65      7.26 o 
  -4   2  27       75.15      110.54     60.25 o 
  -3   2  27       70.83       86.55     12.00 o 
  -2   2  27     1099.33     1110.23     41.13 o 
  -1   2  27      281.37      309.25     19.28 o 
   0   2  27       11.57       31.93     11.33 o 
   1   2  27      281.50      317.99     22.96 o 
   2   2  27     1103.25     1081.04     24.43 o 
   3   2  27       72.31       80.82     12.76 o 
   4   2  27       74.89       88.57     11.92 o 
  -3   3  27      302.18      334.72     18.53 o 
  -2   3  27       92.05      104.88     14.75 o 
  -1   3  27      733.08      788.31     24.04 o 
   0   3  27      187.41      197.66     14.76 o 
   1   3  27      731.60      728.39     42.24 o 
   2   3  27       92.90      115.29     10.77 o 
   3   3  27      294.66      296.67     14.89 o 
  -3   4  27      270.60      291.28     16.35 o 
  -2   4  27      738.99      711.63     55.07 o 
  -1   4  27      304.62      353.22     16.82 o 
   0   4  27       37.99       63.45     10.28 o 
   1   4  27      305.97      361.13     16.31 o 
   2   4  27      735.35      698.12     24.50 o 
   3   4  27      268.64      304.35     18.92 o 
  -2   5  27       48.55       57.60      9.74 o 
  -1   5  27      650.09      654.54     23.94 o 
   0   5  27      440.32      480.16     23.61 o 
   1   5  27      649.28      649.05     20.23 o 
   2   5  27       48.33       68.63      9.27 o 
   0   6  27       87.37      101.75     12.43 o 
   1   0  28       63.77       89.87     32.24 o 
   2   0  28       49.27      144.54     36.73 o 
   3   0  28       42.52       50.43      9.94 o 
  -3   1  28      271.18      273.23     23.40 o 
  -2   1  28       22.86       18.53     11.47 o 
  -1   1  28      164.91      257.15     42.11 o 
   0   1  28      170.70      172.81     39.75 o 
   1   1  28      159.26      180.69     22.75 o 
   2   1  28       22.09       12.97      8.97 o 
   3   1  28      263.32      263.57     19.94 o 
  -3   2  28       31.82       36.74      9.44 o 
  -2   2  28        3.82        9.95     12.64 o 
  -1   2  28      182.08      236.28     21.48 o 
   0   2  28      716.88      722.51     25.17 o 
   1   2  28      188.05      213.77     29.51 o 
   2   2  28        3.76       15.91      8.94 o 
   3   2  28       35.89       70.42     14.79 o 
  -2   3  28      101.85      136.89     16.36 o 
  -1   3  28      276.91      291.70     20.12 o 
   0   3  28       91.67      120.10     16.50 o 
   1   3  28      280.53      280.47     15.11 o 
   2   3  28       97.46      117.53      9.72 o 
  -2   4  28       27.03       37.31     15.48 o 
  -1   4  28      139.86      166.72     18.23 o 
   0   4  28      550.59      569.35     22.83 o 
   1   4  28      139.56      182.48     14.49 o 
   2   4  28       25.30       45.70      8.16 o 
   1   0  29      777.80      946.66     71.01 o 
   2   0  29       25.94       34.88     27.01 o 
  -2   1  29      310.30      399.82     52.38 o 
  -1   1  29       23.76       52.96     21.94 o 
   2   1  29      319.17      367.44     30.84 o 
  -1   2  29      240.80      264.76     21.61 o 
   0   2  29      105.36      138.30     18.58 o 
   1   2  29      239.05      234.79     25.74 o 
  -1   3  29       33.12       80.49     24.72 o 
   0   3  29        0.08       -0.68      8.64 o 
   1   3  29       34.85       33.04      9.27 o 
                                                 
